# Supplementary material for: Human Cytomegalovirus RNA2.7 Is Required for Upregulating Multiple Cellular Genes To Promote Cell Motility and Viral Spread Late in Lytic Infection
Source: J Virol. 2021 Sep 27;95(20):e00698-21. doi: 10.1128/JVI.00698-21 (PMC8475523; doi:10.1128/JVI.00698-21)
Supplement: Supplemental file 1 — Tables S1 to S6<br>. Download JVI.00698-21-s0001.xlsx, XLSX file, 0.3 MB [file jvi.00698-21-s0001.xlsx]

## Sheet: Table S1A
	Table S1A
	Time point	Virus		Experiment 1	Experiment 2	Experiment 3	Total	SD	ttest vs WT
	4 h p.i.	WT	Total trimmed reads	37335013	38023981	30612362	105971356
			Viral reads (wg alignment)	2390646	3622932	962253	6975831
			% viral (wg alignment)	0.064	0.0953	0.0314	0.0635667
			Viral reads (wg minus RNA2.7 alignment)	2370079	3565468	949535	6885082
			RNA2.7 reads	20567	57464	12718	90749
			Total reads minus RNA2.7	37314446	37966517	30599644	105880607
			% viral (minus RNA2.7 from total reads)	0.0635164	0.0939109	0.0310309	0.0650268	0.0314458
		ΔRNA2.7	Total trimmed reads	38831824	41504096	36984592	117320512
			Viral reads (wg alignment)	2384329	4271520	1274925	7930774
			% viral (wg alignment)	0.0614	0.1029	0.0345	0.0662667
			Viral reads (wg minus RNA2.7 alignment)	2383963	4268957	1271591	7924511
			RNA2.7 reads	366	2563	3334	6263
			Total reads minus RNA2.7	38831458	41501533	36981258	117314249
			% viral (minus RNA2.7 from total reads)	0.0613926	0.102863	0.0343847	0.0675494	0.0344925	0.905902
		ΔTATA	Total trimmed reads	34923327	46186647	40813793	121923767
			Viral reads (wg alignment)	1851238	3978311	1025068	6854617
			% viral (wg alignment)	0.053	0.0861	0.0251	0.0547333
			Viral reads (wg minus RNA2.7 alignment)	1849452	3968802	1023501	6841755
			RNA2.7 reads	1786	9509	1567	12862
			Total reads minus RNA2.7	34921541	46177138	40812226	121910905
			% viral (minus RNA2.7 from total reads)	0.0529602	0.0859473	0.0250783	0.0561209	0.0304702	0.763115
	24 h p.i.	WT	Total trimmed reads	35484239	41646112	32693467	109823818
			Viral reads (wg alignment)	6616302	5571246	3987769	16175317
			% viral (wg alignment)	0.1865	0.1338	0.122	0.147433
			Viral reads (wg minus RNA2.7 alignment)	3957566	3918993	2658616	10535175
			RNA2.7 reads	2658736	1652253	1329153	5640142
			Total reads minus RNA2.7	32825503	39993859	31364314	104183676
			% viral (minus RNA2.7 from total reads)	0.120564	0.0979899	0.0847656	0.101121	0.0181014
		ΔRNA2.7	Total trimmed reads	36001751	36428946	31760663	104191360
			Viral reads (wg alignment)	4572893	3592047	3213208	11378148
			% viral (wg alignment)	0.127	0.0986	0.1012	0.108933
			Viral reads (wg minus RNA2.7 alignment)	4565303	3586861	3208251	11360415
			RNA2.7 reads	7590	5186	4957	17733
			Total reads minus RNA2.7	35994161	36423760	31755706	104173627
			% viral (minus RNA2.7 from total reads)	0.126835	0.0984759	0.101029	0.109053	0.0156879	0.60912
		ΔTATA	Total trimmed reads	31148493	35095101	32522451	98766045
			Viral reads (wg alignment)	3494941	2942858	2415630	8853429
			% viral (wg alignment)	0.1122	0.0839	0.0743	0.0901333
			Viral reads (wg minus RNA2.7 alignment)	3448284	2911096	2384141	8743521
			RNA2.7 reads	46657	31762	31489	109908
			Total reads minus RNA2.7	31101836	35063339	32490962	98656137
			% viral (minus RNA2.7 from total reads)	0.110871	0.0830239	0.0733786	0.0886262	0.0194685	0.47768
	72 h p.i.	WT	Total trimmed reads	48184049	42970217	43795143	134949409
			Viral reads (wg alignment)	27856679	25241544	21794798	74893021
			% viral (wg alignment)	0.5781	0.5874	0.4977	0.5544
			Viral reads (wg minus RNA2.7 alignment)	16036965	15426087	12251873	43714925
			RNA2.7 reads	11819714	9815457	9542925	31178096
			Total reads minus RNA2.7	36364335	33154760	34252218	103771313
			% viral (minus RNA2.7 from total reads)	0.441008	0.465275	0.357696	0.421262	0.0564257
		ΔRNA2.7	Total trimmed reads	43266903	39631739	35530433	118429075
			Viral reads (wg alignment)	18231089	17865466	12721124	48817679
			% viral (wg alignment)	0.4214	0.4508	0.358	0.410067
			Viral reads (wg minus RNA2.7 alignment)	18159528	17795491	12672338	48627357
			RNA2.7 reads	71561	69975	48786	190322
			Total reads minus RNA2.7	43195342	39561764	35481647	118238753
			% viral (minus RNA2.7 from total reads)	0.420405	0.449815	0.357152	0.411264	0.0473505	0.788828
		ΔTATA	Total trimmed reads	34092385	36745942	37347140	108185467
			Viral reads (wg alignment)	13710133	16110043	12311285	42131461
			% viral (wg alignment)	0.4021	0.4384	0.3296	0.390033
			Viral reads (wg minus RNA2.7 alignment)	13058788	15401057	11764896	40224741
			RNA2.7 reads	651345	708986	546389	1906720
			Total reads minus RNA2.7	33441040	36036956	36800751	106278747
			% viral (minus RNA2.7 from total reads)	0.390502	0.427368	0.319692	0.378483	0.0547228	0.405728

## Sheet: Table S1B
	Table S1B
	4 h p.i.					4 h p.i.					24 h p.i.					24 h p.i.					72 h p.i.					72 h p.i.
	ΔRNA2.7 vs WT					ΔTATA vs WT					ΔRNA2.7 vs WT					ΔTATA vs WT					ΔRNA2.7 vs WT					ΔTATA vs WT
	Gene ID	Log2FC	q value	% A+U		Gene ID	Log2FC	q value	% A+U		Gene ID	Log2FC	q value	% A+U		Gene ID	Log2FC	q value	% A+U		Gene ID	Log2FC	q value	% A+U		Gene ID	Log2FC	q value	% A+U
	UL146	0.43882	0.995375	61.157		US3	0.593653	0.601403	45.6328		RL1	1.83611	0.00121722	38.7996		RL1	1.30868	0.0419388	38.7996		US9	0.730865	0.0160494	40.1882		US9	0.87926	0.0175244	40.1882
	RL5A	0.396596	0.995375	54.8611		UL18	0.435078	0.551007	51.1292		UL142	0.467457	0.986671	58.061		UL146	0.480699	0.986453	61.157		US8	0.726552	0.0152926	42.1053		TRS1	0.864674	0.0338468	31.0942
	UL2	0.391866	0.995375	47.2222		US34	0.424061	0.551007	42.0732		RL5A	0.367202	0.986671	54.8611		UL135	0.262047	0.986453	33.8727		TRS1	0.705849	0.0565927	31.0942		US8	0.850299	0.0183184	42.1053
	UL57	0.359153	0.995375	39.2665		UL19	0.392254	0.601403	44.4444		UL8	0.346533	0.986671	52.7179		US34	0.22433	0.986453	42.0732		UL57	0.689469	0.00732125	39.2665		UL38	0.776051	0.0419642	36.1446
	RL1	0.342121	0.995375	38.7996		US9	0.388447	0.551007	40.1882		UL79	0.346243	0.986671	39.0766		UL29	0.219151	0.986453	35.7584		UL37	0.631294	0.0423908	44.6489		UL37	0.709932	0.0338468	44.6489
	UL88	0.325239	0.995375	38.6822		UL15A	0.380518	0.551007	36.8932		UL7	0.321679	0.986671	52.4664		UL97	0.215892	0.986453	35.5461		UL38	0.597637	0.0988476	36.1446		UL123	0.699489	0.0497364	49.8645
	UL79	0.319584	0.995375	39.0766		US34A	0.364505	0.551007	49.2308		UL74	0.29828	0.986671	57.0825		UL136	0.212785	0.986453	38.8658		UL56	0.573643	0.0176457	42.0682		US10	0.68307	0.045907	43.19
	UL87	0.308083	0.995375	39.632		US8	0.358485	0.551007	42.1053		RNA4.9	0.296334	0.986671	44.7374		US19	0.209787	0.986453	37.2061		UL123	0.566731	0.0982011	49.8645		US11	0.664679	0.114392	43.3642
	US27	0.296044	0.995375	53.1507		US21	0.341272	0.692934	44.1257		UL146	0.295231	0.986671	61.157		US34A	0.204791	0.986453	49.2308		UL27	0.517785	0.152038	34.4828		UL27	0.652615	0.066587	34.4828
	UL56	0.295832	0.995375	42.0682		US7	0.339196	0.612612	51.9174		UL47	0.290082	0.986671	38.7873		UL57	0.197036	0.986453	39.2665		UL36	0.514494	0.190361	38.6443		UL21A	0.651567	0.0929762	40.3226
	UL4	0.290194	0.995375	58.2222		US30	0.331684	0.603035	43.8095		UL10	0.288212	0.986671	55.4248		UL138	0.191825	0.986453	40.1961		UL105	0.514462	0.235993	38.3142		UL105	0.627668	0.114392	38.3142
	UL120	0.263736	0.995375	52.9703		US33A	0.299471	0.551007	42.5287		UL83	0.269521	0.986671	38.0783		UL83	0.174309	0.986453	38.0783		IRS1	0.513761	0.267213	30.9748		IRS1	0.621015	0.170701	30.9748
	UL91	0.249249	0.995375	39.2857		UL37	0.297106	0.586904	44.6489		UL9	0.262467	0.986671	62.2507		UL96	0.171459	0.986453	39.0625		UL131A	0.503293	0.0200962	41.2821		UL36	0.585974	0.114392	38.6443
	US7	0.243728	0.995375	51.9174		UL135	0.286342	0.551007	33.8727		UL4	0.204241	0.986671	58.2222		US13	0.167742	0.986453	42.6209		UL130	0.462438	0.0274297	43.7209		US2	0.554612	0.147078	45.5
	UL18	0.240964	0.995375	51.1292		US31	0.284631	0.601403	38.8889		UL52	0.202363	0.986671	40.6577		UL133	0.159859	0.986453	39.4057		UL72	0.45388	0.0208318	44.1302		UL57	0.545091	0.0163817	39.2665
	UL86	0.240929	0.995375	41.6241		UL23	0.268843	0.66388	42.1053		UL57	0.20043	0.986671	39.2665		UL70	0.159057	0.986453	36.6772		UL20	0.446486	0.0219745	51.9174		UL29	0.529262	0.151672	35.7584
	UL148B	0.239717	0.995375	41.9753		UL24	0.261544	0.692934	37.6045		UL82	0.200203	0.986671	37.8571		UL98	0.157975	0.986453	36.5242		UL55	0.446346	0.0160494	47.8708		UL15A	0.520621	0.0299239	36.8932
	UL6	0.237198	0.995375	50.5338		US32	0.260301	0.601403	37.3188		UL56	0.174124	0.986671	42.0682		US11	0.155557	0.986453	43.3642		UL29	0.444425	0.254786	35.7584		UL20	0.520211	0.0299239	51.9174
	UL47	0.215484	0.995375	38.7873		UL102	0.258196	0.601403	36.0412		UL86	0.165202	0.986671	41.6241		US15	0.153637	0.986453	42.3321		RL1	0.414118	0.0617267	38.7996		UL135	0.469221	0.114392	33.8727
	UL5	0.213058	0.995375	46.3074		US11	0.251405	0.586904	43.3642		UL32	0.164687	0.986671	37.4603		IRS1	0.149716	0.986453	30.9748		UL21A	0.408943	0.289408	40.3226		UL130	0.468454	0.0438852	43.7209
	UL76	0.212684	0.995375	38.2413		US2	0.233853	0.601403	45.5		UL55	0.157653	0.986671	47.8708		UL123	0.149424	0.986453	49.8645		UL122	0.401079	0.0160494	42.3408		UL31	0.465739	0.0181966	37.0246
	UL92	0.204595	0.995375	43.8944		UL114	0.230481	0.639593	34.927		UL5	0.155776	0.986671	46.3074		UL47	0.145553	0.986453	38.7873		UL50	0.39572	0.254786	35.6725		UL72	0.4467	0.0299239	44.1302
	UL55	0.184364	0.995375	47.8708		UL38	0.228053	0.601403	36.1446		UL46	0.137711	0.986671	39.2898		US20	0.143713	0.986453	45.3595		UL54	0.383098	0.0208318	40.1448		UL56	0.428285	0.045907	42.0682
	UL148A	0.174502	0.995375	40.3292		UL22A	0.222949	0.801196	47.7987		UL53	0.129622	0.986671	39.611		UL95	0.139574	0.986453	38.7016		UL49	0.379214	0.253173	35.3182		UL19	0.422932	0.199469	44.4444
	UL95	0.170074	0.995375	38.7016		US6	0.213207	0.586904	47.9053		UL150	0.124146	0.986671	39.0104		UL36	0.134054	0.986453	38.6443		US14	0.378936	0.254018	40.5145		UL50	0.406389	0.185199	35.6725
	US28	0.156039	0.995375	49.6714		US10	0.209956	0.586904	43.19		UL147A	0.123075	0.986671	47.807		UL27	0.132904	0.986453	34.4828		US11	0.377585	0.376742	43.3642		UL49	0.403216	0.170701	35.3182
	UL77	0.155971	0.995375	37.3626		US27	0.206352	0.813478	53.1507		UL48	0.122551	0.986671	40.455		US10	0.132262	0.986453	43.19		UL92	0.357465	0.125454	43.8944		UL26	0.396762	0.031674	34.9206
	US30	0.154987	0.995375	43.8095		RL6	0.203036	0.713526	58.3333		UL54	0.121955	0.986671	40.1448		UL37	0.111888	0.986453	44.6489		UL91	0.354321	0.189312	39.2857		UL131A	0.393008	0.0861063	41.2821
	US29	0.151321	0.995375	39.7408		UL123	0.196124	0.611212	49.8645		UL45	0.12164	0.986671	39.5443		US17	0.110212	0.986453	41.61		US13	0.353515	0.207402	42.6209		UL16	0.381263	0.186562	45.0216
	UL119	0.149007	0.995375	46.6281		UL122	0.19423	0.831079	42.3408		UL89	0.120417	0.986671	41.8272		US14	0.108508	0.986453	40.5145		US10	0.346604	0.267213	43.19		UL17	0.380492	0.102276	43.1746
	US21	0.148865	0.995375	44.1257		UL16	0.186297	0.601403	45.0216		US17	0.117895	0.986671	41.61		US23	0.105878	0.986453	39.9101		UL51	0.345048	0.316472	39.4515		US34	0.375123	0.0503109	42.0732
	RNA4.9	0.143656	0.995375	44.7374		TRS1	0.182871	0.608827	31.0942		UL51	0.109585	0.986671	39.4515		UL42	0.105705	0.986453	39.6825		US15	0.338388	0.361046	42.3321		US34A	0.369831	0.0645924	49.2308
	UL48	0.139446	0.995375	40.455		UL20	0.157032	0.801196	51.9174		UL120	0.108812	0.986671	52.9703		UL54	0.102408	0.986453	40.1448		UL31	0.32784	0.0447964	37.0246		UL136	0.367413	0.0419642	38.8658
	US23	0.139107	0.995375	39.9101		RL1	0.156274	0.897842	38.7996		UL42	0.101877	0.986671	39.6825		UL82	0.101908	0.986453	37.8571		UL19	0.312473	0.348111	44.4444		US18	0.363555	0.266176	42.0606
	UL117	0.137655	0.995375	36.3067		UL136	0.155722	0.608827	38.8658		UL92	0.100759	0.986671	43.8944		UL51	0.100674	0.986453	39.4515		US12	0.310157	0.254786	44.208		UL138	0.361552	0.0407563	40.1961
	RL6	0.133003	0.995375	58.3333		UL133	0.147406	0.713526	39.4057		UL37	0.100402	0.986671	44.6489		US21	0.0994891	0.986453	44.1257		UL120	0.307304	0.254786	52.9703		US22	0.328857	0.240349	39.457
	UL96	0.125399	0.995375	39.0625		UL36	0.143077	0.601403	38.6443		UL104	0.100179	0.986671	35.0525		UL148A	0.092619	0.986453	40.3292		UL136	0.304863	0.0766599	38.8658		UL80	0.325658	0.0407563	34.9788
	UL93	0.124735	0.995375	37.9832		US29	0.139466	0.862514	39.7408		UL6	0.0999342	0.986671	50.5338		UL112	0.0900536	0.986453	36.3017		UL48	0.301581	0.113422	40.455		UL92	0.32439	0.114392	43.8944
	UL45	0.117565	0.995375	39.5443		UL17	0.138547	0.646915	43.1746		UL77	0.0969713	0.986671	37.3626		UL38	0.0855326	0.986453	36.1446		UL47	0.293089	0.189312	38.7873		UL55	0.318482	0.0419642	47.8708
	UL85	0.116915	0.995375	38.6536		UL14	0.131312	0.741302	32.8252		RL6	0.0967823	0.986671	58.3333		UL26	0.0817291	0.986453	34.9206		UL121	0.287898	0.199603	44.1989		UL120	0.314898	0.266176	52.9703
	UL46	0.11474	0.995375	39.2898		UL138	0.129675	0.673708	40.1961		RNA1.2	0.0945606	0.986671	53.9589		US22	0.0758848	0.986453	39.457		US2	0.285094	0.437085	45.5		UL93	0.30821	0.046103	37.9832
	UL104	0.114723	0.995375	35.0525		UL146	0.126404	0.922382	61.157		UL70	0.0936193	0.986671	36.6772		US18	0.0677468	0.986453	42.0606		UL15A	0.282862	0.110492	36.8932		UL80.5	0.305787	0.045907	36.631
	UL32	0.110904	0.995375	37.4603		UL145	0.0988612	0.886188	46.5649		UL148C	0.0865526	0.986671	36.3248		US16	0.0662678	0.986453	40.2151		UL26	0.275131	0.100434	34.9206		US15	0.297965	0.431972	42.3321
	UL54	0.109615	0.995375	40.1448		UL120	0.0858408	0.825621	52.9703		UL121	0.0857892	0.986671	44.1989		US33A	0.0603223	0.986453	42.5287		UL138	0.267506	0.0906389	40.1961		US14	0.297443	0.324138	40.5145
	UL9	0.106994	0.995375	62.2507		UL30A	0.0855468	0.747841	37.0833		UL29	0.0840478	0.986671	35.7584		UL103	0.0599899	0.986453	39.7333		US18	0.264444	0.417831	42.0606		UL74	0.295456	0.0905402	57.0825
	UL44	0.105675	0.995375	41.7819		UL13	0.0808014	0.922382	40.0844		UL135	0.0767787	0.986671	33.8727		UL41A	0.0598427	0.986453	46.8354		UL93	0.261257	0.0977622	37.9832		US13	0.29287	0.264217	42.6209
	UL70	0.105628	0.995375	36.6772		UL148D	0.0790821	0.862514	39.6825		UL11	0.0766296	0.986671	52.9915		US12	0.0584516	0.986453	44.208		UL80	0.26019	0.0686413	34.9788		UL112	0.283796	0.0728458	36.3017
	UL89	0.104693	0.995375	41.8272		US17	0.0783157	0.886188	41.61		UL131A	0.0741221	0.986671	41.2821		UL44	0.0578623	0.986453	41.7819		UL135	0.256008	0.308578	33.8727		UL122	0.282541	0.0705801	42.3408
	UL97	0.103962	0.995375	35.5461		UL77	0.0774377	0.813478	37.3626		RL10	0.0738337	0.986671	46.1988		UL32	0.0555483	0.986453	37.4603		UL84	0.255936	0.0982011	39.966		UL51	0.281624	0.387829	39.4515
	UL147	0.102302	0.995375	53.75		RL10	0.076573	0.930346	46.1988		UL97	0.0724221	0.986671	35.5461		US24	0.0516745	0.986453	40.6375		UL86	0.251622	0.223149	41.6241		UL133	0.278545	0.368638	39.4057
	UL148C	0.0986913	0.995375	36.3248		US28	0.074134	0.861716	49.6714		UL75	0.0695766	0.986671	46.9269		UL49	0.0486669	0.986453	35.3182		UL150	0.242288	0.269465	39.0104		UL54	0.276358	0.0929762	40.1448
	US22	0.0914122	0.995375	39.457		UL80	0.0599798	0.886188	34.9788		UL87	0.0674932	0.986671	39.632		UL33	0.0470469	0.986453	46.7312		UL33	0.232488	0.179346	46.7312		US12	0.271681	0.293286	44.208
	US8	0.0902292	0.995375	42.1053		UL130	0.0567178	0.853777	43.7209		UL13	0.0639515	0.986671	40.0844		UL80	0.046063	0.986453	34.9788		UL74	0.226308	0.215897	57.0825		UL14	0.26404	0.0645924	32.8252
	UL13	0.0892145	0.995375	40.0844		UL131A	0.0543545	0.882465	41.2821		UL96	0.0638397	0.986671	39.0625		UL80.5	0.045577	0.986453	36.631		UL89	0.226044	0.269865	41.8272		US19	0.26101	0.489178	37.2061
	US31	0.0885645	0.995375	38.8889		UL41A	0.0523962	0.882465	46.8354		UL41A	0.0599172	0.986671	46.8354		UL56	0.0411667	0.986453	42.0682		UL80.5	0.225138	0.0977622	36.631		US23	0.257861	0.114392	39.9101
	RL9A	0.0850927	0.995375	43.0556		UL21A	0.0522631	0.882465	40.3226		UL133	0.0587727	0.986671	39.4057		UL31	0.0393335	0.986453	37.0246		UL117	0.223451	0.38715	36.3067		UL34	0.251714	0.0728458	36.3562
	US16	0.0822144	0.995375	40.2151		UL148A	0.045194	0.882465	40.3292		UL93	0.0569148	0.986671	37.9832		UL16	0.0356196	0.986453	45.0216		UL148A	0.220138	0.50807	40.3292		UL84	0.250008	0.0941684	39.966
	RL8A	0.0795026	0.995375	39.5604		UL112	0.0384042	0.952267	36.3017		UL98	0.056818	0.986671	36.5242		UL102	0.0340609	0.986453	36.0412		UL97	0.207253	0.256854	35.5461		RL8A	0.216369	0.292182	39.5604
	UL103	0.0785994	0.995375	39.7333		UL1	0.0316401	0.96838	59.9696		UL1	0.0552419	0.986671	59.9696		UL34	0.0310124	0.986453	36.3562		UL34	0.205853	0.137118	36.3562		RNA5.0	0.212151	0.096761	47.7729
	RNA1.2	0.0776125	0.995375	53.9589		UL148B	0.0299236	0.953313	41.9753		UL76	0.0489806	0.986671	38.2413		UL43	0.0300726	0.986453	36.9497		US16	0.204972	0.593925	40.2151		UL121	0.212036	0.200224	44.1989
	US9	0.0756117	0.995375	40.1882		UL150A	0.0296609	0.952267	37.9902		UL130	0.0483581	0.986671	43.7209		RNA1.2	0.0300233	0.986453	53.9589		UL17	0.203046	0.371671	43.1746		US20	0.204192	0.569132	45.3595
	UL147A	0.0722424	0.995375	47.807		UL34	0.0281423	0.952267	36.3562		UL95	0.0467592	0.986671	38.7016		UL14	0.0277104	0.986453	32.8252		UL148B	0.198179	0.386425	41.9753		UL43	0.199112	0.185199	36.9497
	UL75	0.068716	0.995375	46.9269		UL80.5	0.0257533	0.954159	36.631		RNA5.0	0.0452781	0.986671	47.7729		US2	0.025472	0.986453	45.5		US22	0.197319	0.452339	39.457		UL115	0.196371	0.329943	37.276
	UL133	0.0669299	0.995375	39.4057		UL141	0.0193947	0.958295	40.708		UL44	0.0414689	0.986671	41.7819		UL50	0.0245751	0.986453	35.6725		US23	0.193581	0.280393	39.9101		UL111A	0.191588	0.186351	46.516
	UL7	0.0669223	0.995375	52.4664		UL30	0.0170975	0.952267	41.8033		US29	0.0411471	0.986671	39.7408		US9	0.023452	0.986453	40.1882		UL14	0.192855	0.184483	32.8252		UL41A	0.189232	0.204313	46.8354
	UL140	0.0632277	0.995375	41.1458		IRS1	0.011061	0.970186	30.9748		UL27	0.0389791	0.986671	34.4828		UL48A	0.0163402	0.986453	40.7895		UL32	0.191509	0.253173	37.4603		UL148D	0.18833	0.162172	39.6825
	UL19	0.0622483	0.995375	44.4444		UL88	0.0104289	0.96838	38.6822		UL34	0.0388753	0.986671	36.3562		UL21A	0.0128881	0.986453	40.3226		UL40	0.19132	0.156823	42.042		UL91	0.181793	0.366809	39.2857
	US15	0.0594398	0.995375	42.3321		UL40	0.0102193	0.958295	42.042		US27	0.038122	0.986671	53.1507		UL78	0.012326	0.986453	43.1327		UL133	0.187149	0.50807	39.4057		UL40	0.18079	0.172829	42.042
	UL69	0.0568803	0.995375	38.6272		US18	0.00228827	0.993602	42.0606		UL43	0.0375766	0.986671	36.9497		UL115	0.00900777	0.986453	37.276		UL48A	0.183725	0.284013	40.7895		UL48	0.174427	0.322062	40.455
	UL11	0.0487933	0.995375	52.9915		RNA5.0	-0.00140303	0.993602	47.7729		UL132	0.0364754	0.986671	43.7884		UL99	0.00623923	0.986453	40.8377		UL116	0.182768	0.415841	45.3291		UL78	0.17427	0.413266	43.1327
	UL116	0.0469569	0.995375	45.3291		UL26	-0.0121142	0.958295	34.9206		UL85	0.0353159	0.986671	38.6536		RL8A	0.00427833	0.998491	39.5604		UL96	0.182013	0.269865	39.0625		UL148A	0.17244	0.569132	40.3292
	UL102	0.0454342	0.995375	36.0412		UL50	-0.0125256	0.958295	35.6725		UL50	0.0338629	0.986671	35.6725		UL45	0.00425479	0.998491	39.5443		UL52	0.181706	0.353642	40.6577		UL71	0.168481	0.24505	36.7403
	UL99	0.0403428	0.995375	40.8377		UL5	-0.014668	0.958295	46.3074		UL88	0.0310513	0.986671	38.6822		UL13	0.00179559	0.998491	40.0844		UL95	0.179841	0.264099	38.7016		UL22A	0.165308	0.70189	47.7987
	UL98	0.0400457	0.995375	36.5242		UL76	-0.0165024	0.958295	38.2413		US7	0.0291171	0.986671	51.9174		UL55	0.00133837	0.998491	47.8708		US19	0.176711	0.662869	37.2061		UL89	0.161867	0.383203	41.8272
	UL139	0.039704	0.995375	48.2014		US22	-0.0190746	0.958295	39.457		UL94	0.0268036	0.986671	42.8709		UL130	-0.000387291	0.998491	43.7209		UL115	0.171257	0.376742	37.276		UL44	0.157697	0.333217	41.7819
	UL43	0.0379322	0.995375	36.9497		UL42	-0.0282943	0.933127	39.6825		UL148D	0.0254457	0.986671	39.6825		UL23	-0.00226908	0.998491	42.1053		UL43	0.165026	0.277125	36.9497		UL94	0.15705	0.235069	42.8709
	US32	0.0347249	0.995375	37.3188		UL31	-0.0286566	0.952267	37.0246		UL72	0.0211131	0.986671	44.1302		UL79	-0.00623446	0.998491	39.0766		UL99	0.164292	0.530653	40.8377		UL48A	0.155955	0.31941	40.7895
	UL41A	0.0321751	0.995375	46.8354		US20	-0.0299337	0.958295	45.3595		UL19	0.0201434	0.986671	44.4444		UL141	-0.00663118	0.986453	40.708		UL44	0.157656	0.319122	41.7819		UL114	0.150253	0.431972	34.927
	UL29	0.0285527	0.995375	35.7584		UL4	-0.0388749	0.930346	58.2222		UL136	0.0189433	0.986671	38.8658		UL105	-0.0113222	0.986453	38.3142		UL75	0.157301	0.264099	46.9269		UL52	0.148185	0.499142	40.6577
	UL52	0.0255023	0.995375	40.6577		US23	-0.0409454	0.952267	39.9101		UL23	0.0188688	0.986671	42.1053		UL24	-0.0123878	0.986453	37.6045		UL53	0.15418	0.361046	39.611		UL141	0.144343	0.61065	40.708
	US14	0.0184967	0.995375	40.5145		UL51	-0.0451897	0.924857	39.4515		UL33	0.0184762	0.986671	46.7312		UL122	-0.0140031	0.986453	42.3408		UL16	0.153141	0.601796	45.0216		UL150	0.141686	0.516249	39.0104
	US26	0.0166846	0.995375	43.1015		US1	-0.0513166	0.882465	34.3949		UL80	0.0171365	0.986671	34.9788		US31	-0.016452	0.986453	38.8889		UL119	0.152792	0.555314	46.6281		UL47	0.139512	0.498008	38.7873
	UL51	0.0163557	0.995375	39.4515		UL43	-0.0515024	0.861716	36.9497		UL26	0.0139948	0.986671	34.9206		US3	-0.0192046	0.986453	45.6328		UL112	0.151139	0.308334	36.3017		UL33	0.137878	0.322645	46.7312
	UL40	0.0156844	0.995375	42.042		UL98	-0.0522263	0.901292	36.5242		UL140	0.0114099	0.986671	41.1458		UL46	-0.0262598	0.986453	39.2898		UL98	0.148878	0.393847	36.5242		UL117	0.135264	0.612081	36.3067
	UL30A	0.0123415	0.995375	37.0833		US24	-0.0587584	0.933127	40.6375		US23	0.0104961	0.986671	39.9101		UL100	-0.0266653	0.986453	46.0573		RNA4.9	0.146574	0.404404	44.7374		US24	0.131561	0.33848	40.6375
	UL42	0.00867614	0.995375	39.6825		US19	-0.059047	0.924857	37.2061		UL80.5	0.00419481	0.998167	36.631		UL17	-0.0278096	0.986453	43.1746		UL22A	0.145328	0.713419	47.7987		UL42	0.12269	0.431972	39.6825
	US6	0.00698968	0.995375	47.9053		UL6	-0.064904	0.886188	50.5338		UL20	0.00136269	0.998412	51.9174		UL147A	-0.0281012	0.986453	47.807		UL42	0.143846	0.286249	39.6825		UL35	0.119875	0.381743	37.8505
	UL31	0.00683011	0.995375	37.0246		UL27	-0.0662059	0.825621	34.4828		UL48A	0.000205345	0.998412	40.7895		UL147	-0.0291623	0.986453	53.75		US20	0.142697	0.708326	45.3595		UL148C	0.106653	0.538013	36.3248
	UL20	0.0067551	0.995375	51.9174		UL78	-0.0684827	0.882465	43.1327		UL84	-0.000896407	0.998412	39.966		UL119	-0.031268	0.986453	46.6281		US34A	0.139956	0.342432	49.2308		UL104	0.100693	0.54697	35.0525
	UL132	0.00658995	0.995375	43.7884		UL87	-0.0703933	0.847567	39.632		UL138	-0.00157367	0.998412	40.1961		UL35	-0.0339351	0.986453	37.8505		RNA5.0	0.127172	0.269465	47.7729		RL1	0.0998271	0.587568	38.7996
	UL150	0.00624314	0.995375	39.0104		UL57	-0.0752143	0.886188	39.2665		UL148	-0.00388631	0.998412	42.9022		UL117	-0.0341947	0.986453	36.3067		UL94	0.123151	0.29032	42.8709		UL95	0.0984575	0.516249	38.7016
	UL148	0.0061706	0.995375	42.9022		UL104	-0.0775544	0.792685	35.0525		UL49	-0.0045559	0.998167	35.3182		US8	-0.0345112	0.986453	42.1053		UL46	0.115025	0.553486	39.2898		UL30	0.097976	0.672484	41.8033
	UL10	0.00583619	0.995375	55.4248		RL8A	-0.0819282	0.882465	39.5604		UL99	-0.00770856	0.986671	40.8377		TRS1	-0.0361104	0.986453	31.0942		UL78	0.112172	0.585445	43.1327		UL148B	0.095361	0.688455	41.9753
	US13	0.00429824	0.995375	42.6209		UL32	-0.083893	0.769079	37.4603		UL40	-0.00917677	0.986671	42.042		UL69	-0.0388177	0.986453	38.6272		UL148C	0.111587	0.361046	36.3248		US30	0.0890638	0.612081	43.8095
	US24	0.00235906	0.995375	40.6375		UL93	-0.0952551	0.825621	37.9832		UL103	-0.010036	0.986671	39.7333		US32	-0.0407676	0.986453	37.3188		UL79	0.109174	0.620212	39.0766		UL13	0.0856969	0.612081	40.0844
	UL33	0.00126856	0.995375	46.7312		UL35	-0.0989403	0.831079	37.8505		US30	-0.0105641	0.986671	43.8095		UL104	-0.0453871	0.986453	35.0525		US33A	0.108986	0.769376	42.5287		UL98	0.0845435	0.639761	36.5242
	UL80	-0.000970435	0.995375	34.9788		UL144	-0.0990267	0.93535	53.8606		US1	-0.0119796	0.986671	34.3949		UL148	-0.046402	0.986453	42.9022		UL114	0.107891	0.579473	34.927		US33A	0.078587	0.804662	42.5287
	UL37	-0.0022988	0.995375	44.6489		UL71	-0.105236	0.862514	36.7403		UL112	-0.012363	0.989922	36.3017		UL19	-0.0498721	0.986453	44.4444		UL146	0.102924	0.769376	61.157		UL86	0.0785423	0.664009	41.6241
	UL23	-0.00384169	0.995375	42.1053		UL54	-0.106572	0.741302	40.1448		UL24	-0.0129603	0.986671	37.6045		UL48	-0.0506359	0.986453	40.455		UL35	0.099689	0.38715	37.8505		UL88	0.071995	0.76081	38.6822
	US33A	-0.00648966	0.995375	42.5287		UL111A	-0.106591	0.897842	46.516		UL25	-0.018653	0.986671	37.4429		UL77	-0.0516579	0.986453	37.3626		US34	0.0949141	0.509489	42.0732		UL32	0.0674701	0.657276	37.4603
	UL25	-0.00721675	0.995375	37.4429		UL94	-0.106894	0.717245	42.8709		UL116	-0.0235774	0.986671	45.3291		UL148D	-0.0540663	0.986453	39.6825		UL77	0.0925233	0.437085	37.3626		UL53	0.0627545	0.70189	39.611
	UL80.5	-0.00767039	0.995375	36.631		UL29	-0.109784	0.692934	35.7584		UL145	-0.0257161	0.986671	46.5649		UL40	-0.0541499	0.986453	42.042		UL41A	0.0914784	0.404404	46.8354		US16	0.0620217	0.89375	40.2151
	UL50	-0.00797029	0.995375	35.6725		UL132	-0.120566	0.747841	43.7884		UL122	-0.0276224	0.986671	42.3408		UL140	-0.0542652	0.986453	41.1458		UL88	0.0800497	0.7204	38.6822		UL75	0.0609969	0.663601	46.9269
	UL73	-0.0109126	0.995375	52.9412		UL73	-0.122321	0.831079	52.9412		RL8A	-0.0297339	0.986671	39.5604		UL132	-0.0603412	0.986453	43.7884		UL87	0.0796126	0.769275	39.632		UL30A	0.0602358	0.750957	37.0833
	UL135	-0.0116748	0.995375	33.8727		UL44	-0.132769	0.66388	41.7819		RL11	-0.0301702	0.989922	47.3759		UL30A	-0.0640525	0.986453	37.0833		UL45	0.0763956	0.652953	39.5443		UL77	0.0602082	0.641757	37.3626
	UL94	-0.0157872	0.995375	42.8709		UL99	-0.137866	0.759475	40.8377		UL150A	-0.0330248	0.986671	37.9902		UL116	-0.0658121	0.986453	45.3291		UL103	0.0722719	0.696751	39.7333		UL97	0.0585484	0.70189	35.5461
	US11	-0.0173104	0.995375	43.3642		UL49	-0.138884	0.692934	35.3182		US9	-0.0371029	0.986671	40.1882		UL150	-0.0707426	0.986453	39.0104		UL85	0.0683846	0.631479	38.6536		RNA4.9	0.0481384	0.824888	44.7374
	UL105	-0.0192133	0.995375	38.3142		UL46	-0.149515	0.792685	39.2898		UL119	-0.0402406	0.986671	46.6281		UL76	-0.0722811	0.986453	38.2413		UL111A	0.0672345	0.593925	46.516		UL116	0.0455794	0.876336	45.3291
	UL141	-0.02234	0.995375	40.708		US12	-0.15168	0.789102	44.208		UL111A	-0.040399	0.986671	46.516		UL114	-0.0732126	0.986453	34.927		UL104	0.0588286	0.733644	35.0525		UL150A	0.0444186	0.688455	37.9902
	UL136	-0.0231102	0.995375	38.8658		UL95	-0.154487	0.71649	38.7016		UL31	-0.0422738	0.986671	37.0246		UL30	-0.073359	0.986453	41.8033		RL8A	0.051801	0.769376	39.5604		US31	0.0348072	0.876336	38.8889
	UL24	-0.0235694	0.995375	37.6045		UL69	-0.158458	0.769079	38.6272		UL100	-0.0448517	0.986671	46.0573		US26	-0.0742108	0.986453	43.1015		UL132	0.0467544	0.864079	43.7884		UL46	0.0299011	0.89375	39.2898
	US10	-0.0250141	0.995375	43.19		UL97	-0.160475	0.741302	35.5461		UL115	-0.048593	0.986671	37.276		UL71	-0.0756215	0.986453	36.7403		UL141	0.0438648	0.86792	40.708		UL146	0.0268227	0.95889	61.157
	UL78	-0.0250204	0.995375	43.1327		UL82	-0.162137	0.801196	37.8571		UL91	-0.0486638	0.986671	39.2857		UL86	-0.0760467	0.986453	41.6241		UL30	0.040833	0.828685	41.8033		UL119	0.0197483	0.95889	46.6281
	UL34	-0.027709	0.995375	36.3562		UL33	-0.162786	0.769079	46.7312		UL144	-0.0513653	0.986671	53.8606		US1	-0.0821872	0.986453	34.3949		UL147	0.022517	0.942481	53.75		UL96	0.019146	0.920393	39.0625
	UL84	-0.028569	0.995375	39.966		UL115	-0.180845	0.611212	37.276		UL30	-0.0520657	0.986671	41.8033		UL87	-0.0825365	0.986453	39.632		UL148	0.0217048	0.935603	42.9022		US32	0.00315634	0.99367	37.3188
	US12	-0.0292281	0.995375	44.208		UL103	-0.1851	0.608827	39.7333		UL69	-0.0536425	0.986671	38.6272		UL25	-0.0863636	0.986453	37.4429		UL30A	0.00978489	0.955398	37.0833		UL23	0.00246721	0.99367	42.1053
	UL114	-0.0294356	0.995375	34.927		UL105	-0.185451	0.684443	38.3142		UL38	-0.0546704	0.986671	36.1446		US6	-0.0878976	0.986453	47.9053		UL148D	0.00417094	0.970644	39.6825		UL132	0.00117336	0.995116	43.7884
	UL8	-0.0301102	0.995375	52.7179		US26	-0.186417	0.741302	43.1015		UL105	-0.054948	0.986671	38.3142		UL150A	-0.0887108	0.986453	37.9902		UL76	-0.00424168	0.970815	38.2413		UL147A	-0.00306193	0.994803	47.807
	US34A	-0.0375177	0.995375	49.2308		RL9A	-0.188731	0.769079	43.0556		US34	-0.0558662	0.986671	42.0732		UL20	-0.0902847	0.986453	51.9174		UL147A	-0.00553468	0.981144	47.807		UL99	-0.00455069	0.99367	40.8377
	UL115	-0.0406908	0.995375	37.276		RL12	-0.191245	0.825621	58.9558		RL12	-0.0559412	0.986671	58.9558		UL94	-0.091191	0.986453	42.8709		UL71	-0.014233	0.93236	36.7403		UL45	-0.0071175	0.991425	39.5443
	UL100	-0.0408977	0.995375	46.0573		UL147A	-0.196684	0.66388	47.807		UL148A	-0.0562673	0.986671	40.3292		UL15A	-0.0924712	0.986453	36.8932		UL13	-0.0175628	0.93236	40.0844		UL102	-0.00771847	0.99367	36.0412
	UL27	-0.0437052	0.995375	34.4828		UL117	-0.197067	0.601403	36.3067		US32	-0.0583493	0.986671	37.3188		UL85	-0.0932019	0.986453	38.6536		US30	-0.0201765	0.900603	43.8095		UL85	-0.0106918	0.95889	38.6536
	UL36	-0.043917	0.995375	38.6443		UL150	-0.202746	0.741302	39.0104		UL117	-0.0624873	0.986671	36.3067		UL148C	-0.100562	0.986453	36.3248		UL150A	-0.0243533	0.824812	37.9902		UL103	-0.0311304	0.865432	39.7333
	RNA5.0	-0.0467706	0.995375	47.7729		UL92	-0.203544	0.673708	43.8944		UL114	-0.0627406	0.986671	34.927		UL148B	-0.103032	0.986453	41.9753		UL102	-0.047253	0.864079	36.0412		UL87	-0.0337262	0.920393	39.632
	US3	-0.0569106	0.995375	45.6328		UL48A	-0.208439	0.601403	40.7895		US8	-0.0633349	0.986671	42.1053		UL92	-0.104579	0.986453	43.8944		US1	-0.0712509	0.817868	34.3949		UL6	-0.046705	0.740051	50.5338
	UL49	-0.0591677	0.995375	35.3182		RL13	-0.213514	0.759023	57.3696		UL124	-0.0642144	0.986671	42.3841		UL91	-0.105589	0.986453	39.2857		US31	-0.0747375	0.679148	38.8889		UL79	-0.089738	0.70189	39.0766
	UL48A	-0.0607258	0.995375	40.7895		UL96	-0.214816	0.673708	39.0625		UL71	-0.0691019	0.986671	36.7403		UL52	-0.11723	0.986453	40.6577		UL124	-0.0752397	0.703458	42.3841		UL2	-0.105882	0.498008	47.2222
	UL72	-0.0622168	0.995375	44.1302		UL84	-0.220765	0.608827	39.966		UL36	-0.071219	0.986671	38.6443		UL9	-0.12826	0.986453	62.2507		UL23	-0.0776216	0.553486	42.1053		UL4	-0.110212	0.393901	58.2222
	UL138	-0.0630241	0.995375	40.1961		UL148C	-0.222882	0.601403	36.3248		UL35	-0.0724176	0.986671	37.8505		UL53	-0.132946	0.986453	39.611		US24	-0.0838927	0.550177	40.6375		UL148	-0.112917	0.681009	42.9022
	US34	-0.0645963	0.995375	42.0732		UL74A	-0.226297	0.692934	46.0094		US15	-0.0780865	0.986671	42.3321		UL88	-0.13356	0.986453	38.6822		UL82	-0.110551	0.679148	37.8571		UL76	-0.113073	0.431972	38.2413
	UL130	-0.0648962	0.995375	43.7209		UL45	-0.240737	0.601403	39.5443		RL13	-0.0787561	0.986671	57.3696		UL72	-0.139034	0.986453	44.1302		US32	-0.116214	0.404404	37.3188		UL24	-0.132061	0.386652	37.6045
	UL111A	-0.0650317	0.995375	46.516		UL119	-0.241023	0.601403	46.6281		US16	-0.0789983	0.986671	40.2151		RNA5.0	-0.141905	0.986453	47.7729		US17	-0.129565	0.603558	41.61		UL124	-0.150963	0.369835	42.3841
	UL22A	-0.0698877	0.995375	47.7987		UL148	-0.24916	0.601403	42.9022		UL2	-0.0811415	0.986671	47.2222		UL84	-0.142857	0.986453	39.966		UL140	-0.135391	0.264099	41.1458		RL9A	-0.156553	0.516249	43.0556
	UL148D	-0.0702401	0.995375	39.6825		UL140	-0.258378	0.721747	41.1458		UL18	-0.0816107	0.986671	51.1292		UL89	-0.144886	0.986453	41.8272		UL139	-0.135474	0.256854	48.2014		UL74A	-0.177318	0.375649	46.0094
	UL26	-0.0714123	0.995375	34.9206		US13	-0.258645	0.601403	42.6209		UL148B	-0.0836919	0.986671	41.9753		UL145	-0.151017	0.986453	46.5649		UL4	-0.156752	0.264099	58.2222		US6	-0.179299	0.149405	47.9053
	UL131A	-0.0717818	0.995375	41.2821		US14	-0.261419	0.586904	40.5145		UL147	-0.0852326	0.986671	53.75		RL5A	-0.151527	0.986453	54.8611		UL83	-0.168818	0.553486	38.0783		RL12	-0.185105	0.406372	58.9558
	UL150A	-0.0721384	0.995375	37.9902		UL116	-0.265589	0.586904	45.3291		US3	-0.0864393	0.986671	45.6328		UL120	-0.153169	0.986453	52.9703		UL24	-0.169034	0.256854	37.6045		UL5	-0.188428	0.186351	46.3074
	UL121	-0.0725618	0.995375	44.1989		UL124	-0.26792	0.831079	42.3841		US34A	-0.0896704	0.986671	49.2308		UL93	-0.15617	0.986453	37.9832		RL12	-0.171341	0.437085	58.9558		UL140	-0.189066	0.172829	41.1458
	US20	-0.0767036	0.995375	45.3595		UL91	-0.278594	0.608827	39.2857		US14	-0.0901297	0.986671	40.5145		UL75	-0.168176	0.986453	46.9269		UL25	-0.1748	0.376742	37.4429		US3	-0.19713	0.114392	45.6328
	UL38	-0.0805682	0.995375	36.1446		UL25	-0.279614	0.601403	37.4429		US24	-0.090939	0.986671	40.6375		UL131A	-0.169914	0.986453	41.2821		UL6	-0.176194	0.297143	50.5338		RL13	-0.202621	0.2076	57.3696
	UL83	-0.0834694	0.995375	38.0783		UL85	-0.282226	0.601403	38.6536		US22	-0.0984895	0.986671	39.457		US29	-0.172957	0.986453	39.7408		UL5	-0.183453	0.217558	46.3074		UL25	-0.206835	0.387829	37.4429
	US18	-0.0846303	0.995375	42.0606		UL75	-0.282487	0.639593	46.9269		IRS1	-0.0990773	0.986671	30.9748		RNA4.9	-0.175108	0.986453	44.7374		RL9A	-0.183738	0.264099	43.0556		US17	-0.220497	0.454007	41.61
	UL16	-0.0851532	0.995375	45.0216		RL11	-0.291397	0.745933	47.3759		US13	-0.099338	0.986671	42.6209		UL8	-0.176326	0.986453	52.7179		UL100	-0.228243	0.437085	46.0573		UL82	-0.223161	0.426598	37.8571
	UL82	-0.0989311	0.995375	37.8571		UL70	-0.299381	0.601403	36.6772		UL16	-0.0998573	0.986671	45.0216		UL73	-0.177084	0.986453	52.9412		UL2	-0.263325	0.189312	47.2222		US28	-0.227492	0.186562	49.6714
	UL1	-0.100331	0.995375	59.9696		US15	-0.304521	0.601403	42.3321		US31	-0.100587	0.986671	38.8889		UL124	-0.191014	0.986453	42.3841		UL74A	-0.285739	0.148423	46.0094		UL147	-0.237504	0.499142	53.75
	UL21A	-0.106821	0.995375	40.3226		UL56	-0.30907	0.601403	42.0682		UL141	-0.102205	0.986671	40.708		UL74A	-0.191899	0.986453	46.0094		US21	-0.311994	0.287865	44.1257		US27	-0.262206	0.0987398	53.1507
	UL15A	-0.106928	0.995375	36.8932		RNA1.2	-0.323963	0.551007	53.9589		US10	-0.114272	0.986671	43.19		UL139	-0.209394	0.986453	48.2014		UL69	-0.323229	0.0669957	38.6272		RL11	-0.263129	0.324138	47.3759
	TRS1	-0.108851	0.995375	31.0942		UL121	-0.332791	0.586904	44.1989		US21	-0.116088	0.986671	44.1257		US30	-0.212468	0.986453	43.8095		UL70	-0.331598	0.223149	36.6772		US21	-0.275769	0.353231	44.1257
	UL122	-0.111164	0.995375	42.3408		UL86	-0.33306	0.601403	41.6241		UL139	-0.117782	0.986671	48.2014		US28	-0.21276	0.986453	49.6714		RL13	-0.344092	0.0906389	57.3696		US1	-0.279292	0.386673	34.3949
	UL53	-0.111355	0.995375	39.611		UL55	-0.343849	0.601403	47.8708		UL123	-0.119824	0.986671	49.8645		UL7	-0.224795	0.986453	52.4664		UL11	-0.350036	0.0977622	52.9915		US26	-0.295228	0.044706	43.1015
	US17	-0.116167	0.995375	41.61		UL48	-0.362303	0.551007	40.455		UL102	-0.12963	0.986671	36.0412		UL22A	-0.22634	0.986453	47.7987		US29	-0.354614	0.179346	39.7408		UL139	-0.303619	0.0645924	48.2014
	UL112	-0.116731	0.995375	36.3017		UL83	-0.367352	0.612612	38.0783		UL78	-0.130478	0.986671	43.1327		UL111A	-0.234885	0.986453	46.516		US28	-0.369653	0.0630788	49.6714		UL83	-0.335567	0.292182	38.0783
	UL71	-0.120619	0.995375	36.7403		UL89	-0.373752	0.601403	41.8272		UL15A	-0.135578	0.986671	36.8932		UL121	-0.253773	0.986453	44.1989		US6	-0.38663	0.0160494	47.9053		UL69	-0.364757	0.0429773	38.6272
	US19	-0.123145	0.995375	37.2061		UL53	-0.398005	0.586904	39.611		TRS1	-0.139349	0.986671	31.0942		RL6	-0.255244	0.986453	58.3333		RL11	-0.39747	0.190361	47.3759		US29	-0.37581	0.115144	39.7408
	UL144	-0.123844	0.995375	53.8606		UL100	-0.398732	0.601403	46.0573		UL73	-0.141462	0.986671	52.9412		UL74	-0.263329	0.986453	57.0825		US3	-0.41067	0.0152926	45.6328		UL100	-0.3813	0.220296	46.0573
	IRS1	-0.124996	0.995375	30.9748		UL52	-0.411121	0.586904	40.6577		UL22A	-0.142459	0.986671	47.7987		UL4	-0.263841	0.986453	58.2222		US27	-0.413658	0.024177	53.1507		UL145	-0.400908	0.0419642	46.5649
	UL14	-0.132705	0.995375	32.8252		US16	-0.413971	0.551007	40.2151		US6	-0.144246	0.986671	47.9053		US27	-0.267998	0.986453	53.1507		US26	-0.420104	0.0152926	43.1015		US7	-0.403354	0.0438852	51.9174
	UL123	-0.135591	0.995375	49.8645		UL47	-0.432261	0.586904	38.7873		US11	-0.145203	0.986671	43.3642		RL9A	-0.270865	0.986453	43.0556		UL73	-0.495004	0.0565927	52.9412		UL11	-0.418195	0.0624799	52.9915
	UL17	-0.148139	0.995375	43.1746		RNA4.9	-0.440411	0.692934	44.7374		RL9A	-0.155911	0.986671	43.0556		UL5	-0.27493	0.986453	46.3074		UL18	-0.527208	0.0562805	51.1292		UL70	-0.458124	0.0705801	36.6772
	UL145	-0.157336	0.995375	46.5649		UL72	-0.456318	0.71649	44.1302		US12	-0.157835	0.986671	44.208		UL6	-0.284634	0.986453	50.5338		US7	-0.550397	0.0208318	51.9174		UL73	-0.468544	0.072983	52.9412
	UL74A	-0.162515	0.995375	46.0094		UL147	-0.464767	0.551007	53.75		US28	-0.163712	0.986671	49.6714		UL1	-0.289745	0.986453	59.9696		UL10	-0.658801	0.0208318	55.4248		RNA1.2	-0.478418	0.0728458	53.9589
	UL74	-0.163331	0.995375	57.0825		UL7	-0.49232	0.769079	52.4664		US19	-0.164897	0.986671	37.2061		UL144	-0.302397	0.986453	53.8606		UL144	-0.679513	0.0094204	53.8606		UL18	-0.486858	0.0407563	51.1292
	UL35	-0.184584	0.995375	37.8505		UL11	-0.50145	0.769079	52.9915		UL30A	-0.16851	0.986671	37.0833		UL18	-0.307894	0.986453	51.1292		UL145	-0.743886	0.00732125	46.5649		UL10	-0.560285	0.0407563	55.4248
	US2	-0.189694	0.995375	45.5		UL10	-0.536485	0.769079	55.4248		US2	-0.174241	0.986671	45.5		UL10	-0.31314	0.986453	55.4248		RNA1.2	-0.882455	0.0152926	53.9589		UL144	-0.639051	0.013854	53.8606
	US1	-0.209872	0.995375	34.3949		UL139	-0.540653	0.717245	48.2014		US20	-0.182449	0.986671	45.3595		US7	-0.338776	0.986453	51.9174		RL10	-0.94456	0.0056089	46.1988		RL10	-0.760585	0.0088797	46.1988
	RL13	-0.220022	0.995375	57.3696		UL79	-0.578925	0.551007	39.0766		UL74A	-0.182965	0.986671	46.0094		UL142	-0.347789	0.986453	58.061		UL8	-1.18589	0.00732125	52.7179		UL1	-1.14721	0.00521126	59.9696
	RL10	-0.225525	0.995375	46.1988		UL2	-0.589099	0.741302	47.2222		US26	-0.197615	0.986671	43.1015		UL11	-0.357265	0.986453	52.9915		UL9	-1.35809	0.00727781	62.2507		UL8	-1.19974	0.00565295	52.7179
	UL30	-0.234759	0.995375	41.8033		UL8	-0.593475	0.756184	52.7179		UL17	-0.199421	0.986671	43.1746		RL10	-0.377664	0.986453	46.1988		UL7	-1.37434	0.00400067	52.4664		RL5A	-1.22472	0.00521126	54.8611
	RL12	-0.237991	0.995375	58.9558		UL142	-0.682185	0.66388	58.061		UL14	-0.200926	0.986671	32.8252		RL11	-0.395766	0.986453	47.3759		UL1	-1.4344	0.00275109	59.9696		UL7	-1.26398	0.00521126	52.4664
	UL124	-0.278634	0.995375	42.3841		RL5A	-0.731046	0.601403	54.8611		US18	-0.201484	0.986671	42.0606		RL12	-0.430045	0.986453	58.9558		RL5A	-1.96059	0.000362141	54.8611		RL6	-1.27099	0.00684557	58.3333
	RL11	-0.386495	0.995375	47.3759		UL9	-0.962494	0.66388	62.2507		UL21A	-0.278005	0.986671	40.3226		RL13	-0.470899	0.986453	57.3696		UL142	-2.45631	0.0219745	58.061		UL9	-1.33264	0.00521126	62.2507
	UL142	-0.424675	0.995375	58.061		UL74	-1.01189	0.608827	57.0825		US33A	-0.284772	0.986671	42.5287		UL2	-0.503572	0.986453	47.2222		RL6	-2.69276	0.000362141	58.3333		UL142	-2.14571	0.0407563	58.061

## Sheet: Table S1C
	Table S1C
	4 h p.i.					4 h p.i.					24 h p.i.					24 h p.i.					72 h p.i.					72 h p.i.
	ΔRNA2.7 vs WT					ΔTATA vs WT					ΔRNA2.7 vs WT					ΔTATA vs WT					ΔRNA2.7 vs WT					ΔTATA vs WT
	Gene ID	Log2FC	q value	% A+U		Gene ID	Log2FC	q value	% A+U		Gene ID	Log2FC	q value	% A+U		Gene ID	Log2FC	q value	% A+U		Gene ID	Log2FC	q value	% A+U		Gene ID	Log2FC	q value	% A+U
	RL1	1.3065	0.190879	38.7996		UL124	0.423471	0.999938	42.3841		RL1	2.2244	0.0156078	38.7996		UL4	1.04543	0.466714	58.2222		RL6	1.69965	0.000909881	58.3333		UL124	0.56123	0.0171828	42.3841
	UL74A	1.04637	0.995527	46.0094		UL21A	0.421574	0.999938	40.3226		UL48A	0.888408	0.897218	40.7895		UL48A	0.558327	0.965481	40.7895		RL1	0.977384	0.00118433	38.7996		UL132	0.524879	0.0171828	43.7884
	US6	0.937379	0.995527	47.9053		UL2	0.40052	0.999938	47.2222		UL46	0.401115	0.99783	39.2898		RNA1.2	0.55673	0.965481	53.9589		RL5A	0.554865	0.084932	54.8611		UL73	0.432073	0.0171828	52.9412
	UL96	0.784577	0.995527	39.0625		US34A	0.387509	0.999938	49.2308		UL74A	0.394634	0.99783	46.0094		UL9	0.299728	0.965481	62.2507		UL124	0.542928	0.00703627	42.3841		UL32	0.374055	0.0236708	37.4603
	UL80.5	0.763077	0.995527	36.631		UL98	0.332217	0.999938	36.5242		US11	0.377089	0.99783	43.3642		UL91	0.288302	0.965481	39.2857		UL73	0.414972	0.0143847	52.9412		UL29	0.371448	0.0237592	35.7584
	UL1	0.504634	0.995527	59.9696		UL74	0.306575	0.999938	57.0825		RL9A	0.375159	0.99783	43.0556		US1	0.260911	0.965481	34.3949		UL132	0.362219	0.084932	43.7884		UL145	0.340451	0.208508	46.5649
	UL78	0.464591	0.995527	43.1327		UL13	0.297836	0.999938	40.0844		RNA4.9	0.352805	0.99783	44.7374		UL46	0.247687	0.965481	39.2898		UL32	0.359615	0.0274613	37.4603		US17	0.317323	0.0592545	41.61
	UL77	0.428178	0.995527	37.3626		UL46	0.231181	0.999938	39.2898		UL76	0.300358	0.99783	38.2413		RL1	0.238815	0.965481	38.7996		UL52	0.354866	0.279894	40.6577		UL104	0.314929	0.347429	35.0525
	US26	0.396726	0.995527	43.1015		UL83	0.231123	0.999938	38.0783		UL77	0.289855	0.99783	37.3626		UL52	0.200691	0.965481	40.6577		US1	0.347107	0.548602	34.3949		UL30A	0.308899	0.0470455	37.0833
	RL13	0.387121	0.995527	57.3696		UL82	0.229088	0.999938	37.8571		UL51	0.280384	0.99783	39.4515		UL144	0.185689	0.965481	53.8606		UL85	0.331504	0.327006	38.6536		UL131A	0.292004	0.0901166	41.2821
	UL98	0.377635	0.995527	36.5242		TRS1	0.206266	0.999938	31.0942		UL50	0.274579	0.99783	35.6725		UL13	0.156387	0.965481	40.0844		UL104	0.325756	0.345844	35.0525		US1	0.270501	0.613704	34.3949
	UL56	0.313723	0.995527	42.0682		UL10	0.179693	0.999938	55.4248		UL75	0.263083	0.99783	46.9269		UL32	0.152181	0.965481	37.4603		UL29	0.306295	0.0506734	35.7584		UL37	0.265866	0.527197	44.6489
	US11	0.313401	0.995527	43.3642		UL35	0.178729	0.999938	37.8505		UL80	0.253817	0.99783	34.9788		UL71	0.130615	0.965481	36.7403		UL103	0.296357	0.260621	39.7333		UL130	0.25906	0.0864669	43.7209
	UL75	0.306715	0.995527	46.9269		UL150	0.170087	0.999938	39.0104		UL26	0.252293	0.99783	34.9206		UL25	0.119102	0.965481	37.4429		UL131A	0.278653	0.16118	41.2821		UL27	0.250221	0.0927152	34.4828
	UL99	0.299426	0.995527	40.8377		UL72	0.169802	0.999938	44.1302		UL78	0.249225	0.99783	43.1327		UL30	0.116374	0.965481	41.8033		UL53	0.273317	0.0737325	39.611		UL83	0.240735	0.477256	38.0783
	US34A	0.282257	0.995527	49.2308		UL80.5	0.168687	0.999938	36.631		UL138	0.247182	0.99783	40.1961		UL79	0.102002	0.965481	39.0766		UL27	0.272718	0.0804572	34.4828		UL103	0.233527	0.433676	39.7333
	US31	0.262452	0.995527	38.8889		IRS1	0.165596	0.999938	30.9748		UL92	0.187622	0.99783	43.8944		UL146	0.0963735	0.965481	61.157		US17	0.2676	0.112223	41.61		UL79	0.21914	0.368154	39.0766
	UL85	0.260209	0.995527	38.6536		UL96	0.163373	0.999938	39.0625		UL49	0.185775	0.99783	35.3182		US2	0.0929095	0.965481	45.5		US16	0.265295	0.16118	40.2151		UL82	0.210842	0.477256	37.8571
	UL80	0.248504	0.995527	34.9788		UL32	0.149018	0.999938	37.4603		UL114	0.18569	0.99783	34.927		UL96	0.0916725	0.983433	39.0625		UL76	0.244797	0.209692	38.2413		UL98	0.209933	0.292823	36.5242
	UL95	0.247884	0.995527	38.7016		UL135	0.141887	0.999938	33.8727		UL56	0.177636	0.99783	42.0682		UL21A	0.0911567	0.965481	40.3226		UL130	0.235465	0.167018	43.7209		UL52	0.206199	0.591734	40.6577
	UL7	0.245925	0.995527	52.4664		UL91	0.140069	0.999938	39.2857		UL80.5	0.174359	0.99783	36.631		UL53	0.0881202	0.965481	39.611		UL22A	0.204239	0.643888	47.7987		UL21A	0.202206	0.275139	40.3226
	US18	0.230999	0.995527	42.0606		UL75	0.138699	0.999938	46.9269		UL44	0.171787	0.99783	41.7819		UL26	0.0815206	0.965481	34.9206		UL30A	0.192859	0.196798	37.0833		UL76	0.19551	0.358734	38.2413
	UL11	0.23016	0.995527	52.9915		UL25	0.136879	0.999938	37.4429		RL5A	0.169933	0.99783	54.8611		UL122	0.0770512	0.965481	42.3408		UL21A	0.189709	0.18194	40.3226		UL85	0.190013	0.61348	38.6536
	UL139	0.224763	0.995527	48.2014		UL148C	0.131807	0.999938	36.3248		UL94	0.165156	0.99783	42.8709		UL103	0.0733368	0.965481	39.7333		UL145	0.178043	0.535079	46.5649		UL30	0.189329	0.184709	41.8033
	UL76	0.224714	0.995527	38.2413		RL6	0.129792	0.999938	58.3333		UL135	0.159666	0.99783	33.8727		UL150A	0.0720652	0.965481	37.9902		UL79	0.166649	0.518645	39.0766		UL87	0.185719	0.357136	39.632
	UL93	0.224599	0.995527	37.9832		UL22A	0.127776	0.999938	47.7987		US14	0.150728	0.99783	40.5145		UL82	0.0698108	0.965481	37.8571		UL82	0.16306	0.595928	37.8571		UL148D	0.180904	0.428916	39.6825
	US19	0.217023	0.995527	37.2061		UL111A	0.127647	0.999938	46.516		RL13	0.147992	0.99783	57.3696		UL47	0.0525927	0.977221	38.7873		UL88	0.158682	0.497476	38.6822		US16	0.179831	0.292823	40.2151
	US10	0.215461	0.995527	43.19		UL79	0.118262	0.999938	39.0766		UL88	0.147047	0.99783	38.6822		UL148B	0.0428727	0.965481	41.9753		UL148D	0.157911	0.521754	39.6825		UL55	0.163114	0.549073	47.8708
	US12	0.21245	0.995527	44.208		UL1	0.117055	0.999938	59.9696		UL148A	0.145957	0.99783	40.3292		UL148D	0.0408441	0.989852	39.6825		UL93	0.14878	0.637244	37.9832		UL102	0.158348	0.577413	36.0412
	UL44	0.207178	0.995527	41.7819		UL84	0.112852	0.999938	39.966		UL4	0.141835	0.99783	58.2222		UL75	0.0387106	0.989852	46.9269		UL56	0.148031	0.70926	42.0682		UL14	0.154292	0.529546	32.8252
	US24	0.201114	0.995527	40.6375		RL5A	0.111814	0.999938	54.8611		UL142	0.141622	0.99783	58.061		US11	0.0374841	0.989852	43.3642		UL148C	0.143876	0.518645	36.3248		UL93	0.154198	0.591734	37.9832
	UL57	0.198887	0.995527	39.2665		UL112	0.106073	0.999938	36.3017		UL54	0.13826	0.99783	40.1448		UL123	0.0352525	0.989852	49.8645		UL102	0.123219	0.652479	36.0412		UL25	0.1436	0.393542	37.4429
	UL15A	0.194895	0.995527	36.8932		UL132	0.100918	0.999938	43.7884		UL30	0.135207	0.99783	41.8033		UL83	0.0311339	0.989852	38.0783		UL31	0.119907	0.518645	37.0246		UL148	0.143188	0.352876	42.9022
	UL92	0.191019	0.995527	43.8944		UL34	0.0947468	0.999938	36.3562		US2	0.126064	0.99783	45.5		US3	0.0307726	0.989852	45.6328		UL38	0.119083	0.781098	36.1446		UL111A	0.133642	0.379477	46.516
	US22	0.188352	0.995527	39.457		US3	0.0943097	0.999938	45.6328		UL47	0.123096	0.99783	38.7873		UL104	0.0293643	0.989852	35.0525		UL37	0.117849	0.781098	44.6489		UL48	0.132769	0.453899	40.455
	UL55	0.186294	0.995527	47.8708		UL148B	0.0941349	0.999938	41.9753		UL30A	0.122172	0.99783	37.0833		UL14	0.0264533	0.989852	32.8252		UL77	0.117213	0.643888	37.3626		UL38	0.127198	0.76429	36.1446
	UL136	0.183352	0.995527	38.8658		UL100	0.0931839	0.999938	46.0573		UL133	0.120932	0.99783	39.4057		UL88	0.0239979	0.989852	38.6822		UL87	0.116765	0.59619	39.632		US24	0.118407	0.583263	40.6375
	UL47	0.172278	0.995527	38.7873		UL70	0.0922977	0.999938	36.6772		UL136	0.119899	0.99783	38.8658		UL35	0.0205965	0.989852	37.8505		UL47	0.115517	0.781098	38.7873		UL88	0.113812	0.606959	38.6822
	UL86	0.166515	0.995527	41.6241		UL11	0.0844887	0.999938	52.9915		UL33	0.11965	0.99783	46.7312		UL102	0.0184005	0.989852	36.0412		UL75	0.114881	0.521754	46.9269		UL53	0.110463	0.529546	39.611
	UL21A	0.165608	0.995527	40.3226		UL48	0.0838804	0.999938	40.455		UL115	0.119026	0.99783	37.276		UL94	0.0162737	0.989852	42.8709		RNA4.9	0.11378	0.595373	44.7374		UL41A	0.10328	0.810637	46.8354
	UL72	0.152896	0.995527	44.1302		UL103	0.0836314	0.999938	39.7333		US22	0.116624	0.99783	39.457		UL148A	0.0139519	0.989852	40.3292		UL55	0.106076	0.652479	47.8708		RNA5.0	0.102759	0.543855	47.7729
	UL5	0.150429	0.995527	46.3074		UL33	0.081707	0.999938	46.7312		UL87	0.110701	0.99783	39.632		UL30A	0.0134041	0.989852	37.0833		UL83	0.0942593	0.811933	38.0783		US34	0.097956	0.592899	42.0732
	UL150A	0.145183	0.995527	37.9902		UL27	0.0699119	0.999938	34.4828		UL86	0.109464	0.99783	41.6241		UL112	0.00788114	0.989852	36.3017		US30	0.0941392	0.63106	43.8095		UL148C	0.0935599	0.744835	36.3248
	US16	0.140523	0.995527	40.2151		US6	0.0681152	0.999938	47.9053		UL32	0.10874	0.99783	37.4603		UL44	0.00439542	0.991662	41.7819		US24	0.0923666	0.67365	40.6375		UL140	0.0906785	0.904955	41.1458
	UL105	0.136495	0.995527	38.3142		UL147	0.0625065	0.999938	53.75		UL71	0.105626	0.99783	36.7403		UL45	0.0015908	0.991662	39.5443		US23	0.0909825	0.781098	39.9101		US30	0.0903212	0.642558	43.8095
	US14	0.13273	0.995527	40.5145		UL150A	0.0568559	0.999938	37.9902		UL91	0.1026	0.99783	39.2857		UL34	-0.00192436	0.991662	36.3562		UL69	0.0907884	0.643888	38.6272		UL141	0.0899049	0.841794	40.708
	UL100	0.130283	0.995527	46.0573		UL52	0.0469455	0.999938	40.6577		UL2	0.0975691	0.99783	47.2222		UL124	-0.00790357	0.991662	42.3841		UL78	0.0904354	0.703259	43.1327		UL70	0.0828489	0.642558	36.6772
	UL23	0.128206	0.995527	42.1053		UL99	0.0467496	0.999938	40.8377		UL131A	0.0956495	0.99783	41.2821		UL74A	-0.00848665	0.991662	46.0094		UL98	0.0898806	0.70926	36.5242		UL147	0.0676347	0.823784	53.75
	US23	0.122583	0.995527	39.9101		UL121	0.0467408	0.999938	44.1989		UL96	0.0947174	0.99783	39.0625		UL31	-0.00952164	0.989852	37.0246		US2	0.0863269	0.811933	45.5		UL47	0.0657525	0.915158	38.7873
	UL70	0.121802	0.995527	36.6772		UL29	0.0465082	0.999938	35.7584		UL17	0.092476	0.99783	43.1746		UL86	-0.0119043	0.989852	41.6241		UL99	0.0860173	0.781098	40.8377		UL36	0.0613348	0.932342	38.6443
	RL12	0.120476	0.995527	58.9558		UL140	0.039659	0.999938	41.1458		RL8A	0.0889208	0.99783	39.5604		UL16	-0.012359	0.989852	45.0216		US31	0.0856325	0.647914	38.8889		UL13	0.0574348	0.832515	40.0844
	UL46	0.118583	0.995527	39.2898		US26	0.0301825	0.999938	43.1015		UL55	0.0883508	0.99783	47.8708		UL36	-0.0124709	0.989852	38.6443		UL150A	0.0850033	0.779179	37.9902		UL15A	0.0523742	0.945455	36.8932
	US15	0.114854	0.995527	42.3321		RNA5.0	0.0242898	0.999938	47.7729		UL16	0.0857623	0.99783	45.0216		UL48	-0.0195025	0.989852	40.455		UL95	0.0832622	0.73324	38.7016		UL69	0.0483068	0.832515	38.6272
	US20	0.11217	0.995527	45.3595		UL133	0.0225224	0.999938	39.4057		UL93	0.0855162	0.99783	37.9832		UL56	-0.0213478	0.989852	42.0682		US34	0.0787129	0.658846	42.0732		UL89	0.0466643	0.832515	41.8272
	UL74	0.111782	0.995527	57.0825		UL80	0.0220715	0.999938	34.9788		UL57	0.0817741	0.99783	39.2665		UL57	-0.0226767	0.989852	39.2665		US29	0.064904	0.748607	39.7408		US29	0.0425476	0.844563	39.7408
	UL124	0.11159	0.995527	42.3841		UL89	0.0133808	0.999938	41.8272		UL48	0.0809703	0.99783	40.455		UL27	-0.0273643	0.989852	34.4828		UL36	0.0612878	0.888582	38.6443		UL35	0.0353757	0.904955	37.8505
	RL11	0.110178	0.995527	47.3759		RNA4.9	0.0103317	0.999938	44.7374		UL116	0.0795957	0.99783	45.3291		UL49	-0.042688	0.989852	35.3182		US15	0.058836	0.811933	42.3321		UL54	0.0343391	0.904955	40.1448
	UL148B	0.0989447	0.995527	41.9753		US22	0.00690376	0.999938	39.457		UL53	0.0765678	0.99783	39.611		US32	-0.0444656	0.989852	37.3188		UL111A	0.056201	0.760426	46.516		UL77	0.0301713	0.945455	37.3626
	US17	0.0944154	0.995527	41.61		UL17	0.00334221	0.999938	43.1746		UL72	0.0763119	0.99783	44.1302		UL24	-0.0461148	0.984524	37.6045		UL70	0.0523826	0.764206	36.6772		US23	0.0300014	0.948339	39.9101
	UL43	0.0915719	0.995527	36.9497		UL123	0.00248065	0.999938	49.8645		UL43	0.0750682	0.99783	36.9497		UL136	-0.0471143	0.965481	38.8658		UL30	0.0480447	0.781098	41.8033		UL147A	0.0215436	0.952723	47.807
	UL40	0.0892394	0.995527	42.042		UL97	0.00135581	0.999938	35.5461		UL52	0.0744048	0.99783	40.6577		UL37	-0.0494221	0.965481	44.6489		US32	0.0476171	0.781098	37.3188		UL146	0.0196431	0.948339	61.157
	UL13	0.0881902	0.995527	40.0844		RL10	1.98209e-05	0.999938	46.1988		UL25	0.0679799	0.99783	37.4429		UL133	-0.0552976	0.965481	39.4057		UL89	0.0470412	0.781098	41.8272		RL1	0.0195036	0.945455	38.7996
	UL140	0.0862465	0.995527	41.1458		UL86	-0.00222386	0.999938	41.6241		UL102	0.0657267	0.99783	36.0412		UL150	-0.0650617	0.965481	39.0104		UL84	0.0417981	0.827663	39.966		UL56	0.0145617	0.976084	42.0682
	UL32	0.0858625	0.995527	37.4603		UL6	-0.0144876	0.999938	50.5338		UL18	0.0591875	0.99783	51.1292		UL87	-0.0653218	0.965481	39.632		UL54	0.0386322	0.829496	40.1448		US15	0.00697503	0.976084	42.3321
	UL138	0.0825933	0.995527	40.1961		UL30A	-0.0208074	0.999938	37.0833		TRS1	0.0588684	0.99783	31.0942		UL121	-0.0797626	0.965481	44.1989		UL80	0.0368842	0.894506	34.9788		UL95	0.0023008	0.990628	38.7016
	UL48A	0.0801299	0.995527	40.7895		UL69	-0.0212993	0.999938	38.6272		UL105	0.0557755	0.99783	38.3142		UL92	-0.0823542	0.965481	43.8944		US33A	0.0218846	0.92901	42.5287		US2	-0.00268436	0.990628	45.5
	UL94	0.0707559	0.995527	42.8709		UL20	-0.0221491	0.999938	51.9174		UL9	0.0548893	0.99783	62.2507		UL131A	-0.0883736	0.965481	41.2821		UL25	0.0188845	0.92901	37.4429		US26	-0.00362391	0.990628	43.1015
	US21	0.0640999	0.995527	44.1257		RL11	-0.0227427	0.999938	47.3759		US13	0.0542875	0.99783	42.6209		UL135	-0.09249	0.965481	33.8727		UL57	0.0176127	0.955706	39.2665		UL84	-0.00559732	0.976084	39.966
	RNA4.9	0.0633477	0.995527	44.7374		UL114	-0.0245062	0.999938	34.927		UL123	0.0532593	0.99783	49.8645		UL38	-0.0962205	0.965481	36.1446		UL92	0.0174376	0.940846	43.8944		RNA4.9	-0.0104297	0.973096	44.7374
	UL148C	0.0631906	0.995527	36.3248		RL13	-0.0257379	0.999938	57.3696		UL112	0.0517952	0.99783	36.3017		UL145	-0.0974095	0.965481	46.5649		US26	0.0125235	0.960808	43.1015		UL97	-0.0120551	0.973096	35.5461
	UL111A	0.0630058	0.995527	46.516		UL122	-0.029115	0.999938	42.3408		US20	0.0513678	0.99783	45.3595		UL54	-0.0985334	0.965481	40.1448		UL148B	0.00943578	0.955706	41.9753		UL57	-0.0144315	0.976084	39.2665
	UL88	0.062137	0.995527	38.6822		UL102	-0.031214	0.999938	36.0412		UL27	0.0497138	0.99783	34.4828		UL115	-0.0994222	0.965481	37.276		UL148	0.00484536	0.973962	42.9022		RNA1.2	-0.0183767	0.95971	53.9589
	UL8	0.0620427	0.995527	52.7179		UL26	-0.0389767	0.999938	34.9206		UL31	0.049469	0.99783	37.0246		TRS1	-0.101773	0.965481	31.0942		UL48	0.00352002	0.982494	40.455		UL51	-0.0184023	0.95971	39.4515
	UL24	0.0617933	0.995527	37.6045		UL37	-0.0437761	0.999938	44.6489		UL24	0.0480036	0.99783	37.6045		UL50	-0.104677	0.989852	35.6725		UL148A	0.00027655	0.997912	40.3292		UL94	-0.0185417	0.95971	42.8709
	RNA1.2	0.0613229	0.995527	53.9589		UL19	-0.0465927	0.999938	44.4444		UL7	0.0329368	0.99783	52.4664		UL138	-0.104702	0.965481	40.1961		UL50	-0.0101378	0.955706	35.6725		UL135	-0.0221835	0.945455	33.8727
	UL52	0.0601176	0.995527	40.6577		UL94	-0.0497972	0.999938	42.8709		UL74	0.0325968	0.99783	57.0825		UL76	-0.105201	0.989852	38.2413		UL40	-0.0129141	0.955706	42.042		UL133	-0.0225929	0.945455	39.4057
	UL19	0.054005	0.995527	44.4444		UL105	-0.0502857	0.999938	38.3142		RL11	0.0314557	0.99783	47.3759		UL142	-0.105968	0.965481	58.061		UL35	-0.0150876	0.943797	37.8505		UL92	-0.0280002	0.936218	43.8944
	UL53	0.0508738	0.995527	39.611		UL7	-0.051383	0.999938	52.4664		US19	0.0274061	0.99783	37.2061		UL29	-0.106609	0.965481	35.7584		UL94	-0.0175391	0.943797	42.8709		UL150	-0.0334302	0.868515	39.0104
	US13	0.0480711	0.995527	42.6209		US28	-0.052052	0.999938	49.6714		UL84	0.0253039	0.99783	39.966		US23	-0.108255	0.965481	39.9101		RNA5.0	-0.0184692	0.92237	47.7729		UL139	-0.035292	0.95971	48.2014
	UL133	0.0455932	0.995527	39.4057		UL139	-0.0582639	0.999938	48.2014		UL95	0.0229792	0.99783	38.7016		IRS1	-0.109621	0.965481	30.9748		UL51	-0.0227818	0.91513	39.4515		UL148A	-0.0412687	0.858784	40.3292
	US34	0.0428882	0.995527	42.0732		UL78	-0.0622393	0.999938	43.1327		UL111A	0.0223111	0.99783	46.516		UL114	-0.109674	0.965481	34.927		UL33	-0.0375069	0.91513	46.7312		UL99	-0.0457168	0.948339	40.8377
	UL103	0.0311127	0.995527	39.7333		UL73	-0.0638963	0.999938	52.9412		RL12	0.0211061	0.99783	58.9558		UL23	-0.110208	0.965481	42.1053		UL112	-0.0499473	0.796201	36.3017		US32	-0.0466361	0.844563	37.3188
	UL142	0.0271152	0.995527	58.061		UL53	-0.0666651	0.999938	39.611		US7	0.0207271	0.99783	51.9174		UL130	-0.113324	0.965481	43.7209		UL86	-0.0537122	0.829496	41.6241		UL34	-0.0567407	0.821636	36.3562
	UL89	0.0253359	0.995527	41.8272		UL76	-0.0750063	0.999938	38.2413		UL141	0.0166254	0.99783	40.708		UL120	-0.113595	0.965481	52.9703		UL15A	-0.0647023	0.832322	36.8932		US33A	-0.0698692	0.76429	42.5287
	UL112	0.0236237	0.995527	36.3017		UL85	-0.0770453	0.999938	38.6536		UL150A	0.0143015	0.99783	37.9902		UL89	-0.113786	0.965481	41.8272		UL41A	-0.0674222	0.832322	46.8354		UL75	-0.0717206	0.786177	46.9269
	UL37	0.0232558	0.995527	44.6489		US14	-0.0781475	0.999938	40.5145		UL148B	0.0139293	0.99783	41.9753		UL5	-0.116605	0.965481	46.3074		UL133	-0.0719636	0.693102	39.4057		UL148B	-0.0749095	0.744835	41.9753
	UL102	0.0223703	0.995527	36.0412		UL54	-0.0830618	0.999938	40.1448		UL148D	0.0104938	0.99783	39.6825		UL105	-0.122244	0.965481	38.3142		US34A	-0.0795014	0.781098	49.2308		UL31	-0.0755346	0.744835	37.0246
	UL116	0.0211886	0.995527	45.3291		UL145	-0.0906819	0.999938	46.5649		UL89	0.00975329	0.99783	41.8272		UL19	-0.124369	0.965481	44.4444		UL141	-0.0856593	0.815722	40.708		UL50	-0.0792194	0.739611	35.6725
	UL35	0.018095	0.995527	37.8505		US23	-0.0979178	0.999938	39.9101		UL98	0.0075116	0.99783	36.5242		US29	-0.128459	0.965481	39.7408		UL14	-0.0868795	0.760426	32.8252		UL78	-0.0800376	0.777181	43.1327
	US8	0.0173915	0.995527	42.1053		UL87	-0.0999918	0.999938	39.632		UL122	0.0067638	0.99783	42.3408		UL97	-0.133693	0.965481	35.5461		UL80.5	-0.0981095	0.693102	36.631		US31	-0.0806964	0.693255	38.8889
	UL30A	0.0166849	0.995527	37.0833		UL47	-0.10112	0.999938	38.7873		UL23	0.00556727	0.99783	42.1053		RL10	-0.13508	0.965481	46.1988		UL45	-0.0993929	0.760788	39.5443		UL150A	-0.0838675	0.821636	37.9902
	UL132	0.0158493	0.995527	43.7884		UL148D	-0.101328	0.999938	39.6825		UL70	0.00465927	0.99783	36.6772		UL51	-0.137961	0.983433	39.4515		UL97	-0.107519	0.67365	35.5461		US21	-0.0839259	0.746325	44.1257
	UL79	0.0105536	0.995527	39.0766		UL15A	-0.108005	0.999938	36.8932		UL148C	0.00288889	0.99783	36.3248		UL85	-0.140084	0.965481	38.6536		UL135	-0.110519	0.518645	33.8727		IRS1	-0.0840931	0.76429	30.9748
	UL104	0.0079826	0.995527	35.0525		UL148A	-0.112154	0.999938	40.3292		UL140	0.00237022	0.99783	41.1458		UL33	-0.140903	0.965481	46.7312		US14	-0.115491	0.58729	40.5145		UL45	-0.0915355	0.806727	39.5443
	UL147	0.00654183	0.995527	53.75		US17	-0.119103	0.999938	41.61		UL130	0.000651281	0.99783	43.7209		US30	-0.144727	0.965481	43.8095		UL140	-0.116585	0.811933	41.1458		RL6	-0.0947071	0.838253	58.3333
	UL148	0.00557646	0.995527	42.9022		UL141	-0.121595	0.999938	40.708		US15	-0.000578832	0.99783	42.3321		US31	-0.148803	0.965481	38.8889		IRS1	-0.116811	0.58729	30.9748		UL22A	-0.100926	0.904955	47.7987
	US7	0.00301313	0.995527	51.9174		UL8	-0.126568	0.999938	52.7179		US16	-0.00495199	0.99783	40.2151		US34	-0.149538	0.965481	42.0732		UL150	-0.119108	0.437158	39.0104		UL112	-0.117965	0.57478	36.3017
	RL10	0.00187583	0.995527	46.1988		UL36	-0.12868	0.999938	38.6443		UL132	-0.00509742	0.99783	43.7884		RNA5.0	-0.151741	0.965481	47.7729		UL26	-0.12018	0.518645	34.9206		UL86	-0.124163	0.716894	41.6241
	UL45	0.00104651	0.995527	39.5443		US21	-0.131615	0.999938	44.1257		US12	-0.00678037	0.99783	44.208		UL55	-0.154282	0.965481	47.8708		UL13	-0.126902	0.518645	40.0844		UL9	-0.130842	0.42143	62.2507
	UL25	-0.00137688	0.995527	37.4429		UL48A	-0.134482	0.999938	40.7895		UL1	-0.0140058	0.99783	59.9696		US34A	-0.158412	0.965481	49.2308		UL34	-0.12869	0.518645	36.3562		UL10	-0.137537	0.357721	55.4248
	UL91	-0.00227329	0.995527	39.2857		US19	-0.140098	0.999938	37.2061		UL34	-0.0140729	0.99783	36.3562		UL116	-0.160434	0.965481	45.3291		UL122	-0.132623	0.471769	42.3408		UL33	-0.143025	0.635901	46.7312
	UL50	-0.00831398	0.995527	35.6725		UL142	-0.142222	0.999938	58.061		US26	-0.014682	0.99783	43.1015		UL98	-0.160793	0.965481	36.5242		UL123	-0.145092	0.518645	49.8645		UL4	-0.15518	0.445662	58.2222
	UL30	-0.0105594	0.995527	41.8033		UL38	-0.142721	0.999938	36.1446		RNA5.0	-0.0171258	0.99783	47.7729		UL111A	-0.163627	0.965481	46.516		UL139	-0.147011	0.781098	48.2014		US20	-0.157314	0.42143	45.3595
	UL87	-0.0116214	0.995527	39.632		UL93	-0.149609	0.999938	37.9832		UL103	-0.0181875	0.99783	39.7333		UL77	-0.164005	0.965481	37.3626		UL96	-0.157007	0.39398	39.0625		UL40	-0.184766	0.368154	42.042
	UL10	-0.0140548	0.995527	55.4248		UL130	-0.151776	0.999938	43.7209		US18	-0.022729	0.99783	42.0606		UL2	-0.168038	0.965481	47.2222		UL121	-0.159663	0.333265	44.1989		US14	-0.187884	0.270045	40.5145
	UL34	-0.0153686	0.995527	36.3562		US27	-0.154446	0.999938	53.1507		IRS1	-0.0272269	0.99783	30.9748		UL7	-0.169391	0.965481	52.4664		UL42	-0.16654	0.518645	39.6825		UL19	-0.191603	0.278585	44.4444
	UL114	-0.0169948	0.995527	34.927		UL23	-0.156912	0.999938	42.1053		UL100	-0.028326	0.99783	46.0573		UL70	-0.172682	0.965481	36.6772		UL48A	-0.168648	0.518645	40.7895		UL80	-0.196219	0.357136	34.9788
	UL6	-0.0182436	0.995527	50.5338		UL148	-0.158322	0.999938	42.9022		UL117	-0.0284709	0.99783	36.3067		UL93	-0.173083	0.965481	37.9832		US21	-0.172484	0.460404	44.1257		US34A	-0.217149	0.379477	49.2308
	UL36	-0.0250105	0.995527	38.6443		RNA1.2	-0.169597	0.999938	53.9589		UL97	-0.0309557	0.99783	35.5461		US7	-0.17554	0.965481	51.9174		US20	-0.193867	0.242692	45.3595		UL96	-0.219217	0.292823	39.0625
	UL69	-0.0252712	0.995527	38.6272		UL74A	-0.172536	0.999938	46.0094		UL121	-0.0314566	0.99783	44.1989		UL148	-0.175574	0.965481	42.9022		UL147	-0.200856	0.333265	53.75		UL43	-0.223081	0.37424	36.9497
	UL33	-0.0316861	0.995527	46.7312		US16	-0.176569	0.999938	40.2151		RL10	-0.0325555	0.99783	46.1988		UL132	-0.177898	0.965481	43.7884		UL147A	-0.202347	0.260621	47.807		UL122	-0.224306	0.208508	42.3408
	UL9	-0.0345508	0.995527	62.2507		UL45	-0.177593	0.999938	39.5443		UL79	-0.0338086	0.99783	39.0766		RL9A	-0.178226	0.965481	43.0556		UL46	-0.210716	0.333265	39.2898		UL121	-0.238791	0.167616	44.1989
	UL83	-0.035529	0.995527	38.0783		US20	-0.179973	0.999938	45.3595		UL82	-0.0378983	0.99783	37.8571		UL80.5	-0.181787	0.965481	36.631		UL49	-0.212624	0.196798	35.3182		UL138	-0.244514	0.2214	40.1961
	UL48	-0.0370663	0.995527	40.455		UL31	-0.185754	0.999938	37.0246		US23	-0.039521	0.99783	39.9101		UL147	-0.185592	0.965481	53.75		RL11	-0.223607	0.16013	47.3759		US19	-0.263524	0.0815516	37.2061
	UL73	-0.0406621	0.995527	52.9412		UL77	-0.188514	0.999938	37.3626		UL36	-0.0409484	0.99783	38.6443		US15	-0.186506	0.965481	42.3321		UL136	-0.227546	0.16118	38.8658		UL46	-0.264202	0.394553	39.2898
	UL82	-0.0408638	0.995527	37.8571		UL138	-0.189641	0.999938	40.1961		UL146	-0.041263	0.99783	61.157		UL117	-0.189449	0.965481	36.3067		UL43	-0.243542	0.303717	36.9497		UL1	-0.273519	0.0983788	59.9696
	US32	-0.0419625	0.995527	37.3188		UL104	-0.190754	0.999938	35.0525		US27	-0.0422499	0.99783	53.1507		UL8	-0.191339	0.965481	52.7179		UL44	-0.250983	0.345844	41.7819		UL44	-0.274032	0.291125	41.7819
	UL20	-0.0516903	0.995527	51.9174		UL146	-0.20267	0.999938	61.157		UL29	-0.0460339	0.99783	35.7584		UL43	-0.193159	0.965481	36.9497		UL74A	-0.253131	0.125704	46.0094		TRS1	-0.278032	0.118107	31.0942
	UL31	-0.0591242	0.995527	37.0246		UL16	-0.205898	0.999938	45.0216		UL150	-0.0467701	0.99783	39.0104		UL18	-0.194126	0.965481	51.1292		UL105	-0.270985	0.120702	38.3142		RL11	-0.279313	0.0984381	47.3759
	RNA5.0	-0.0617281	0.995527	47.7729		US18	-0.218712	0.999938	42.0606		UL37	-0.0493319	0.99783	44.6489		UL72	-0.195353	0.965481	44.1302		UL117	-0.278993	0.189454	36.3067		UL8	-0.279951	0.0907799	52.7179
	UL122	-0.0648553	0.995527	42.3408		US24	-0.219598	0.999938	40.6375		UL104	-0.0521444	0.99783	35.0525		UL74	-0.195394	0.965481	57.0825		UL138	-0.284136	0.123263	40.1961		UL7	-0.300703	0.0713593	52.4664
	UL150	-0.0716489	0.995527	39.0104		UL117	-0.223445	0.999938	36.3067		US9	-0.0530154	0.99783	40.1882		UL119	-0.196239	0.965481	46.6281		UL19	-0.294923	0.0804572	44.4444		UL80.5	-0.303952	0.0635332	36.631
	UL2	-0.0717633	0.995527	47.2222		US1	-0.235303	0.999938	34.3949		UL148	-0.0531541	0.99783	42.9022		US19	-0.200527	0.965481	37.2061		UL120	-0.301419	0.137172	52.9703		UL105	-0.304123	0.0831873	38.3142
	UL115	-0.0752498	0.995527	37.276		UL14	-0.248275	0.999938	32.8252		US17	-0.0542112	0.99783	41.61		US28	-0.203359	0.965481	49.6714		US19	-0.301675	0.0972961	37.2061		UL42	-0.314137	0.0901166	39.6825
	UL38	-0.078301	0.995527	36.1446		UL119	-0.253611	0.999938	46.6281		US34	-0.0567337	0.99783	42.0732		US33A	-0.203383	0.965481	42.5287		UL119	-0.303305	0.169262	46.6281		UL136	-0.315192	0.0758959	38.8658
	UL123	-0.0877175	0.995527	49.8645		UL44	-0.257076	0.999938	41.7819		UL119	-0.0610345	0.99783	46.6281		UL80	-0.204562	0.965481	34.9788		UL115	-0.316358	0.16118	37.276		RL5A	-0.340074	0.267393	54.8611
	UL71	-0.0890399	0.995527	36.7403		US30	-0.260037	0.999938	43.8095		US8	-0.0619194	0.99783	42.1053		US24	-0.207178	0.965481	40.6375		US22	-0.323889	0.167018	39.457		UL18	-0.34578	0.0592545	51.1292
	US28	-0.09301	0.995527	49.6714		UL136	-0.260308	0.999938	38.8658		UL35	-0.0620249	0.99783	37.8505		UL148C	-0.209194	0.965481	36.3248		UL24	-0.326453	0.0746149	37.6045		UL74	-0.347287	0.0592545	57.0825
	UL97	-0.0961238	0.995527	35.5461		RL8A	-0.26059	0.999938	39.5604		UL83	-0.0643812	0.99783	38.0783		UL78	-0.209429	0.965481	43.1327		UL11	-0.339312	0.0533066	52.9915		UL17	-0.359811	0.0639599	43.1746
	UL51	-0.10367	0.995527	39.4515		UL88	-0.264723	0.999938	38.6822		US21	-0.0729103	0.99783	44.1257		UL95	-0.214204	0.965481	38.7016		RL10	-0.340909	0.0459438	46.1988		UL26	-0.360175	0.0366675	34.9206
	UL119	-0.106007	0.995527	46.6281		US15	-0.267099	0.999938	42.3321		US34A	-0.0737342	0.99783	49.2308		UL40	-0.217755	0.965481	42.042		UL18	-0.344326	0.0502033	51.1292		UL48A	-0.362662	0.185142	40.7895
	UL135	-0.106683	0.995527	33.8727		UL120	-0.271978	0.999938	52.9703		UL139	-0.0750619	0.99783	48.2014		US14	-0.221949	0.965481	40.5145		UL9	-0.361453	0.0305358	62.2507		UL74A	-0.366454	0.0932806	46.0094
	UL121	-0.110822	0.995527	44.1989		UL24	-0.274468	0.999938	37.6045		UL45	-0.0766287	0.99783	39.5443		RL11	-0.223042	0.965481	47.3759		TRS1	-0.375697	0.0468516	31.0942		UL72	-0.37667	0.0319815	44.1302
	UL148A	-0.115883	0.995527	40.3292		UL50	-0.287394	0.999938	35.6725		UL120	-0.0770268	0.99783	52.9703		RL12	-0.226779	0.965481	58.9558		RNA1.2	-0.376601	0.0804572	53.9589		UL123	-0.386523	0.0429954	49.8645
	UL120	-0.120767	0.995527	52.9703		RL12	-0.287567	0.999938	58.9558		US24	-0.0792098	0.99783	40.6375		US26	-0.22689	0.965481	43.1015		UL116	-0.381114	0.127111	45.3291		RL10	-0.38964	0.0470455	46.1988
	UL145	-0.137731	0.995527	46.5649		UL147A	-0.290719	0.999938	47.807		US28	-0.0797906	0.99783	49.6714		UL141	-0.227462	0.965481	40.708		UL10	-0.391197	0.0143847	55.4248		UL24	-0.390045	0.0429954	37.6045
	UL148D	-0.138776	0.995527	39.6825		UL43	-0.291645	0.999938	36.9497		UL73	-0.0819304	0.99783	52.9412		US8	-0.227615	0.965481	42.1053		UL100	-0.394575	0.0841385	46.0573		UL49	-0.393448	0.0345592	35.3182
	UL84	-0.144597	0.995527	39.966		UL55	-0.296447	0.999938	47.8708		UL19	-0.0822843	0.99783	44.4444		UL11	-0.228811	0.965481	52.9915		RL12	-0.405716	0.0451718	58.9558		US22	-0.401859	0.105851	39.457
	UL54	-0.147294	0.995527	40.1448		UL56	-0.301875	0.999938	42.0682		UL11	-0.0892444	0.99783	52.9915		US9	-0.229055	0.965481	40.1882		UL23	-0.408313	0.0253765	42.1053		UL6	-0.415726	0.0225897	50.5338
	UL147A	-0.15218	0.995527	47.807		US29	-0.302468	0.999938	39.7408		UL145	-0.0974735	0.99783	46.5649		UL17	-0.23074	0.965481	43.1746		UL91	-0.425311	0.0305358	39.2857		UL16	-0.42696	0.0237592	45.0216
	UL117	-0.152401	0.995527	36.3067		UL49	-0.304988	0.999938	35.3182		RNA1.2	-0.100735	0.99783	53.9589		UL6	-0.240797	0.965481	50.5338		US13	-0.434213	0.0143847	42.6209		UL120	-0.434915	0.0171828	52.9703
	UL144	-0.156464	0.995527	53.8606		US34	-0.308306	0.999938	42.0732		UL13	-0.108512	0.99783	40.0844		US27	-0.243721	0.965481	53.1507		UL7	-0.434404	0.013557	52.4664		UL11	-0.460163	0.0364653	52.9915
	UL49	-0.158136	0.995527	35.3182		US9	-0.308414	0.999938	40.1882		UL147	-0.121891	0.99783	53.75		UL20	-0.250409	0.965481	51.9174		US28	-0.436915	0.0395829	49.6714		US28	-0.465153	0.0402391	49.6714
	UL29	-0.158567	0.995527	35.7584		UL57	-0.310107	0.999938	39.2665		UL124	-0.124614	0.99783	42.3841		US22	-0.255911	0.965481	39.457		UL8	-0.451378	0.0133888	52.7179		UL117	-0.486137	0.0236708	36.3067
	US30	-0.15864	0.995527	43.8095		UL30	-0.325091	0.999938	41.8033		US1	-0.125442	0.99783	34.3949		US17	-0.257255	0.965481	41.61		UL114	-0.461045	0.0809693	34.927		UL114	-0.50296	0.0932806	34.927
	US27	-0.161179	0.995527	53.1507		UL5	-0.328618	0.999938	46.3074		UL42	-0.134872	0.99783	39.6825		UL84	-0.267253	0.965481	39.966		UL16	-0.498668	0.0110587	45.0216		UL100	-0.508458	0.0489996	46.0573
	TRS1	-0.16771	0.995527	31.0942		UL9	-0.336135	0.999938	62.2507		UL85	-0.135792	0.99783	38.6536		UL100	-0.269055	0.965481	46.0573		RL8A	-0.501176	0.0499029	39.5604		RL12	-0.525033	0.0237592	58.9558
	UL141	-0.16901	0.995527	40.708		US13	-0.33718	0.999938	42.6209		UL38	-0.149925	0.99783	36.1446		UL147A	-0.273948	0.965481	47.807		UL74	-0.503134	0.0126382	57.0825		UL144	-0.528428	0.11514	53.8606
	UL22A	-0.175524	0.995527	47.7987		UL95	-0.345854	0.999938	38.7016		US29	-0.170322	0.99783	39.7408		US16	-0.27491	0.965481	40.2151		UL17	-0.505574	0.0166517	43.1746		US9	-0.531967	0.00913546	40.1882
	UL17	-0.177821	0.995527	43.1746		UL18	-0.366553	0.999938	51.1292		UL99	-0.173269	0.99783	40.8377		RL5A	-0.287784	0.965481	54.8611		UL146	-0.513596	0.0586022	61.157		UL115	-0.531998	0.0215323	37.276
	UL18	-0.182792	0.995527	51.1292		US31	-0.386078	0.999938	38.8889		UL10	-0.1785	0.99783	55.4248		RL8A	-0.289219	0.965481	39.5604		UL1	-0.520146	0.00814882	59.9696		UL119	-0.533926	0.0171828	46.6281
	IRS1	-0.18712	0.995527	30.9748		UL144	-0.387693	0.999938	53.8606		US30	-0.182647	0.99783	43.8095		US21	-0.294228	0.965481	44.1257		UL72	-0.530004	0.00814882	44.1302		US13	-0.539415	0.0114652	42.6209
	US1	-0.192916	0.995527	34.3949		RL1	-0.388586	0.999938	38.7996		UL144	-0.186137	0.99783	53.8606		US12	-0.294239	0.965481	44.208		US10	-0.530417	0.00747975	43.19		RL8A	-0.541748	0.0592545	39.5604
	UL14	-0.209045	0.995527	32.8252		UL92	-0.388712	0.999938	43.8944		UL8	-0.21563	0.99783	52.7179		US20	-0.29662	0.965481	45.3595		UL144	-0.541979	0.101322	53.8606		UL91	-0.542084	0.0462549	39.2857
	US29	-0.230544	0.995527	39.7408		US2	-0.425687	0.999938	45.5		US32	-0.21945	0.99783	37.3188		RNA4.9	-0.298748	0.965481	44.7374		US12	-0.56637	0.00976946	44.208		US10	-0.543691	0.0148691	43.19
	US9	-0.235661	0.995527	40.1882		US7	-0.426425	0.999938	51.9174		UL14	-0.223075	0.99783	32.8252		UL139	-0.302641	0.965481	48.2014		UL6	-0.591803	0.00294081	50.5338		UL142	-0.549495	0.0237592	58.061
	UL27	-0.239213	0.995527	34.4828		UL115	-0.429024	0.999938	37.276		US31	-0.223369	0.99783	38.8889		UL1	-0.307157	0.965481	59.9696		US9	-0.628031	0.00294081	40.1882		UL23	-0.55618	0.0130345	42.1053
	UL42	-0.242237	0.995527	39.6825		UL116	-0.431245	0.999938	45.3291		UL6	-0.230851	0.99783	50.5338		UL41A	-0.314827	0.965481	46.8354		UL71	-0.629534	0.0468516	36.7403		US3	-0.578338	0.0171828	45.6328
	UL130	-0.245973	0.995527	43.7209		UL71	-0.459046	0.999938	36.7403		UL22A	-0.237793	0.99783	47.7987		US10	-0.331674	0.965481	43.19		US18	-0.657703	0.00282204	42.0606		US7	-0.584422	0.00977092	51.9174
	US33A	-0.246748	0.995527	42.5287		US11	-0.487157	0.999938	43.3642		UL20	-0.245692	0.99783	51.9174		RL13	-0.332402	0.965481	57.3696		US7	-0.670332	0.00369324	51.9174		UL20	-0.622624	0.0171828	51.9174
	US3	-0.247436	0.995527	45.6328		UL51	-0.515858	0.999938	39.4515		UL69	-0.261656	0.99783	38.6272		UL99	-0.336331	0.965481	40.8377		UL142	-0.690657	0.0111335	58.061		US18	-0.671318	0.00434491	42.0606
	US2	-0.259565	0.995527	45.5		US10	-0.5351	0.999938	43.19		UL40	-0.265222	0.99783	42.042		UL69	-0.341042	0.965481	38.6272		US11	-0.715529	0.0133888	43.3642		UL116	-0.69709	0.00971046	45.3291
	UL4	-0.276027	0.995527	58.2222		US12	-0.549635	0.999938	44.208		UL21A	-0.271085	0.99783	40.3226		UL73	-0.343371	0.965481	52.9412		UL4	-0.724819	0.00294081	58.2222		US6	-0.702036	0.0043042	47.9053
	UL16	-0.279988	0.995527	45.0216		UL40	-0.554737	0.999938	42.042		UL41A	-0.273055	0.99783	46.8354		UL10	-0.347717	0.965481	55.4248		US8	-0.75936	0.00116769	42.1053		UL5	-0.702467	0.00461974	46.3074
	UL41A	-0.370732	0.995527	46.8354		UL41A	-0.582918	0.999938	46.8354		UL147A	-0.278509	0.99783	47.807		UL140	-0.351006	0.965481	41.1458		UL5	-0.764068	0.00282657	46.3074		RL13	-0.72708	0.00913546	57.3696
	UL146	-0.476299	0.995527	61.157		US32	-0.592345	0.999938	37.3188		US6	-0.312141	0.99783	47.9053		UL15A	-0.351255	0.965481	36.8932		US6	-0.777071	0.00282657	47.9053		US27	-0.758837	0.0043042	53.1507
	UL26	-0.550229	0.995527	34.9206		UL4	-0.608565	0.999938	58.2222		UL5	-0.315065	0.99783	46.3074		US13	-0.388632	0.965481	42.6209		RL13	-0.786372	0.00294081	57.3696		US12	-0.764334	0.00461974	44.208
	UL131A	-0.916055	0.995527	41.2821		US8	-0.627132	0.999938	42.1053		US3	-0.350536	0.99783	45.6328		US18	-0.437682	0.965481	42.0606		RL9A	-0.821754	0.0133888	43.0556		US8	-0.772188	0.0043042	42.1053
	RL8A	-0.963895	0.443648	39.5604		US33A	-0.655869	0.999938	42.5287		US10	-0.399522	0.99783	43.19		UL42	-0.451568	0.965481	39.6825		UL20	-0.828406	0.00369324	51.9174		RL9A	-0.793585	0.0225897	43.0556
	RL5A	-1.24103	0.128403	54.8611		RL9A	-0.812933	0.999938	43.0556		US33A	-0.44377	0.99783	42.5287		UL22A	-0.575845	0.965481	47.7987		US27	-0.845461	0.00116769	53.1507		UL71	-0.806286	0.0171828	36.7403
	RL9A	-1.62754	0.995527	43.0556		UL131A	-0.867387	0.999938	41.2821		UL15A	-0.619996	0.99783	36.8932		US6	-0.854465	0.501889	47.9053		US3	-1.02571	0.00294081	45.6328		UL2	-0.865598	0.00461974	47.2222
	RL6	-1.69139	0.0917539	58.3333		UL42	-0.868716	0.999938	39.6825		RL6	-0.659827	0.99783	58.3333		RL6	-1.41661	0.466714	58.3333		UL2	-1.16986	0.000909881	47.2222		US11	-0.894393	0.00913546	43.3642

## Sheet: Table S2
	Table S2
	All dysregulated transcripts				All dysregulated transcripts				Overlap						Unique to mutant				Unique to mutant
	ΔRNA2.7 vs WT				ΔTATA vs WT					ΔRNA2.7 vs WT		ΔTATA vs WT			ΔRNA2.7 vs WT				ΔTATA vs WT
	Gene ID	log2FC	q value		Gene ID	log2FC	q value		Gene ID	log2FC	q value	log2FC	q value		Gene ID	log2FC	q value		Gene ID	log2FC	q value
	CELSR3-AS1	inf	0.0483172		KREMEN2	1.60387	0.00886163		LOC100289495	1.45345	0.00100105	1.16709	0.00131892		CELSR3-AS1	inf	0.0483		KREMEN2	1.604	0.0089
	WNT10A	1.96445	0.00556676		NPPC	1.43841	0.00131892		LOC400684	1.28558	0.0116906	1.13872	0.0430465		WNT10A	1.964	0.0056		CLIC3	1.251	0.0266
	TEX19	1.58505	0.00416228		CLDN3	1.33674	0.00131892		HRK	1.26509	0.0116906	1.07589	0.0485522		TEX19	1.585	0.0042		CHRNB4	1.104	0.0299
	LOC100289495	1.45345	0.00100105		SBK2	1.31212	0.00959379		NPPC	1.24762	0.00746852	1.43841	0.00131892		SLC7A3	1.129	0.0128		WNT6	1.074	0.0054
	LOC400684	1.28558	0.0116906		GATA5	1.27598	0.00131892		CCDC184	1.24015	0.00100105	1.16703	0.00131892		KCNE2	1.104	0.0451		LOC645638	1.064	0.0216
	HRK	1.26509	0.0116906		CLIC3	1.25101	0.0265544		HS3ST6	1.18737	0.00343012	1.23757	0.00542672		TPI1P2	1.079	0.0187		NKX2-5	1.045	0.0376
	NPPC	1.24762	0.00746852		HS3ST6	1.23757	0.00542672		GATA5	1.15476	0.00268247	1.27598	0.00131892		PITX3	1.074	0.0146		PLSCR3	1.021	0.0241
	CCDC184	1.24015	0.00100105		SLC6A12	1.19849	0.00131892		TUBB4A	1.12719	0.00100105	0.793966	0.0270247		IRF8	1.05	0.0336		IL18	0.969	0.0427
	HS3ST6	1.18737	0.00343012		CEND1	1.18104	0.00131892		SLC6A12	1.09515	0.00100105	1.19849	0.00131892		NOXRED1	1.047	0.0496		SUSD3	0.965	0.0222
	GATA5	1.15476	0.00268247		LOC100289495	1.16709	0.00131892		SBK2	1.08442	0.0177462	1.31212	0.00959379		BSPRY	1.041	0.0019		FAM167B	0.959	0.0025
	SLC7A3	1.1291	0.0128426		CCDC184	1.16703	0.00131892		ATP1B2	1.06353	0.00100105	0.592174	0.0438827		NOVA2	1.026	0.0081		LRRC6	0.951	0.0399
	TUBB4A	1.12719	0.00100105		HSPA1B	1.15098	0.00131892		HSPA1B	1.042	0.00100105	1.15098	0.00131892		SMKR1	1.019	0.0307		DUSP15	0.898	0.0277
	KCNE2	1.10426	0.0451447		LOC400684	1.13872	0.0430465		GAL3ST3	1.03809	0.00100105	0.821569	0.0288503		CDHR1	1.018	0.0049		C2orf81	0.894	0.041
	SLC6A12	1.09515	0.00100105		CHRNB4	1.1038	0.0298943		FOXA3	1.02908	0.00100105	0.835939	0.00453525		ZNF487	1.013	0.023		LRRC29	0.883	0.0013
	SBK2	1.08442	0.0177462		HSPA6	1.0994	0.00131892		CDK5R2	1.01189	0.00343012	1.00371	0.00542672		RANBP3L	0.968	0.0492		SLAIN1	0.878	0.0228
	TPI1P2	1.0792	0.0186975		HSPA1A	1.09683	0.00131892		CLDN3	1.01092	0.0157438	1.33674	0.00131892		RSPH9	0.947	0.023		JAM2	0.868	0.041
	PITX3	1.07437	0.0146478		HRK	1.07589	0.0485522		HSPA6	1.00564	0.00100105	1.0994	0.00131892		TPPP3	0.87	0.0034		COMP	0.841	0.0399
	ATP1B2	1.06353	0.00100105		SH2D3C	1.07494	0.00131892		CSPG5	0.972373	0.00343012	0.873947	0.0143074		SYT5	0.86	0.0094		DLK1	0.822	0.043
	IRF8	1.0501	0.0336134		WNT6	1.07434	0.00542672		INHBE	0.967273	0.00100105	0.668678	0.00131892		ZMAT1	0.86	0.01		GCK	0.816	0.0459
	NOXRED1	1.04664	0.0495929		LOC645638	1.06392	0.0216396		SH2D3C	0.964307	0.00416228	1.07494	0.00131892		LINC00663	0.859	0.0466		PTX3	0.791	0.0013
	HSPA1B	1.042	0.00100105		NKX2-5	1.04501	0.0376319		ELAVL3	0.921956	0.00343012	0.778668	0.0400785		USP27X-AS1	0.849	0.0257		WISP1	0.783	0.0253
	BSPRY	1.04059	0.00190562		CAMKV	1.03586	0.0148651		HSPA1A	0.901091	0.00100105	1.09683	0.00131892		GARNL3	0.811	0.0489		PRSS16	0.776	0.0163
	GAL3ST3	1.03809	0.00100105		PLSCR3	1.02101	0.0240851		SRPK3	0.88706	0.0140345	0.909564	0.0228307		TTC25	0.805	0.0492		HIST3H2A	0.747	0.0035
	FOXA3	1.02908	0.00100105		CDK5R2	1.00371	0.00542672		CACNG7	0.873106	0.00100105	0.810068	0.00131892		CLCNKA	0.772	0.0327		FOXE1	0.737	0.033
	NOVA2	1.02575	0.00811321		HMX1	1.00323	0.00131892		KCNJ4	0.861193	0.00100105	0.799762	0.00131892		LRRN1	0.748	0.0163		C16orf95	0.729	0.0081
	SMKR1	1.01874	0.0307309		KCNN1	1.00167	0.00542672		KIF1A	0.860401	0.00100105	0.833326	0.00131892		ZC2HC1C	0.741	0.0027		MMP1	0.709	0.0045
	CDHR1	1.01845	0.00485284		IL18	0.968694	0.0427178		CRB3	0.848094	0.00268247	0.913412	0.0104544		THPO	0.739	0.0327		TMEM53	0.705	0.0277
	ZNF487	1.01335	0.0229597		SUSD3	0.965004	0.0222156		SPINK1	0.835674	0.0172507	0.907238	0.0143074		SLC17A7	0.72	0.0173		LOC101927021	0.701	0.0247
	CDK5R2	1.01189	0.00343012		FAM167B	0.958937	0.002477		C19orf38	0.827669	0.00100105	0.773509	0.0080899		HAPLN4	0.719	0.0373		FAM180A	0.696	0.027
	CLDN3	1.01092	0.0157438		LRRC6	0.951211	0.0398636		PRRG4	0.825513	0.00100105	0.752034	0.00453525		SALL2	0.716	0.0196		CEMIP	0.674	0.0013
	HSPA6	1.00564	0.00100105		CRB3	0.913412	0.0104544		CAMKV	0.810234	0.0488953	1.03586	0.0148651		LOC54944	0.701	0.0451		HSD17B6	0.674	0.049
	CSPG5	0.972373	0.00343012		SRPK3	0.909564	0.0228307		ACAP1	0.808158	0.0234321	0.804904	0.0376319		WDR96	0.699	0.045		FAM43B	0.672	0.0241
	RANBP3L	0.967932	0.049229		RHOV	0.908995	0.00959379		ART5	0.806044	0.00416228	0.711022	0.0210278		HCK	0.696	0.0068		TMEM121	0.672	0.0013
	INHBE	0.967273	0.00100105		SPINK1	0.907238	0.0143074		RPS6KL1	0.80595	0.00100105	0.540768	0.0310658		CALCA	0.683	0.0464		ZNHIT2	0.649	0.0054
	SH2D3C	0.964307	0.00416228		DUSP15	0.897968	0.0276586		RHOV	0.794637	0.0122716	0.908995	0.00959379		ZXDA	0.679824	0.0336134		RRAD	0.643	0.0113
	RSPH9	0.946734	0.0229597		C2orf81	0.894324	0.0409759		CACNA1G	0.783293	0.00100105	0.627984	0.00886163		GPR3	0.677	0.0027		IGFBP5	0.641	0.0054
	ELAVL3	0.921956	0.00343012		LRRC29	0.883103	0.00131892		DLGAP3	0.778219	0.00100105	0.670706	0.00720159		CILP2	0.671	0.0479		TMEM150A	0.632	0.0266
	HSPA1A	0.901091	0.00100105		SLAIN1	0.878278	0.0228307		KCNN1	0.774489	0.0441809	1.00167	0.00542672		EN2	0.656	0.0434		WFDC1	0.622	0.0113
	SRPK3	0.88706	0.0140345		CSPG5	0.873947	0.0143074		CEND1	0.759774	0.0243432	1.18104	0.00131892		ZNF239	0.649	0.0106		NUDT14	0.612	0.0129
	CACNG7	0.873106	0.00100105		JAM2	0.867874	0.0409759		USP44	0.755864	0.00416228	0.641706	0.0376319		KIRREL2	0.64	0.0257		CRMP1	0.609	0.0493
	TPPP3	0.870058	0.00343012		COMP	0.841318	0.0398636		INPP5J	0.752513	0.00100105	0.635052	0.00354859		ERI2	0.623	0.0075		ADRA2C	0.604	0.0149
	KCNJ4	0.861193	0.00100105		FOXA3	0.835939	0.00453525		KCNK5	0.74808	0.00416228	0.792569	0.00354859		ADCY5	0.622	0.0469		TPGS1	0.594	0.0064
	SYT5	0.860405	0.00937462		KIF1A	0.833326	0.00131892		CYP1A1	0.732595	0.00100105	0.673017	0.0112692		RASGEF1A	0.618	0.0428		PROC	0.586	0.0294
	KIF1A	0.860401	0.00100105		DLK1	0.822178	0.0430465		NAT8L	0.726628	0.00100105	0.599353	0.0121282		ENO3	0.616	0.0094		PRRX2	0.583	0.0013
	ZMAT1	0.860347	0.00999448		GAL3ST3	0.821569	0.0288503		DPYSL5	0.724756	0.00416228	0.725353	0.0104544		EGR1	0.615	0.0489		PRSS35	0.583	0.0045
	LINC00663	0.858946	0.0466335		GCK	0.81626	0.0458843		MAFG-AS1	0.704674	0.00100105	0.681562	0.00354859		PALM3	0.614	0.001		OASL	0.58	0.0121
	USP27X-AS1	0.848875	0.0256846		CACNG7	0.810068	0.00131892		NIF3L1	0.702957	0.00100105	0.685703	0.00131892		ADC	0.612	0.0106		RTN4R	0.57	0.0025
	CRB3	0.848094	0.00268247		ACAP1	0.804904	0.0376319		GAREML	0.696893	0.00100105	0.539891	0.0474339		LRFN1	0.582	0.0464		SPOCD1	0.564	0.0149
	SPINK1	0.835674	0.0172507		KCNJ4	0.799762	0.00131892		C1QL4	0.695546	0.00100105	0.772893	0.00131892		ANKRD24	0.573	0.0366		C1QL1	0.561	0.0096
	C19orf38	0.827669	0.00100105		TUBB4A	0.793966	0.0270247		SLC3A2	0.682063	0.00100105	0.661984	0.00131892		OCLN	0.57	0.0019		CSDC2	0.559	0.0493
	PRRG4	0.825513	0.00100105		KCNK5	0.792569	0.00354859		HMX1	0.673714	0.00485284	1.00323	0.00131892		PRSS8	0.569	0.0111		PLEKHF1	0.557	0.0156
	GARNL3	0.811451	0.0488953		PTX3	0.791361	0.00131892		ELOVL3	0.673045	0.0167774	0.706589	0.00720159		SLC5A3	0.568	0.0464		RARRES2	0.556	0.0401
	CAMKV	0.810234	0.0488953		WISP1	0.783167	0.0253344		ABCG4	0.670012	0.00268247	0.636286	0.0196789		TRPC1	0.567	0.0042		SERTAD1	0.556	0.0035
	ACAP1	0.808158	0.0234321		ELAVL3	0.778668	0.0400785		NACAD	0.65943	0.00100105	0.525812	0.00635678		DLX4	0.566	0.0248		BOLA1	0.552	0.0129
	ART5	0.806044	0.00416228		PRSS16	0.775628	0.0163326		ACBD4	0.655584	0.0229597	0.738992	0.0135668		BEX2	0.563	0.001		C6orf48	0.55	0.0096
	RPS6KL1	0.80595	0.00100105		C19orf38	0.773509	0.0080899		HSPA1L	0.65129	0.0157438	0.593928	0.0485522		TAC1	0.563	0.0075		PAMR1	0.549	0.0013
	TTC25	0.804528	0.049229		C1QL4	0.772893	0.00131892		PCSK9	0.648412	0.00343012	0.669045	0.00131892		COX6B2	0.56	0.0431		SNHG11	0.547	0.0266
	RHOV	0.794637	0.0122716		PRRG4	0.752034	0.00453525		MAPK8IP2	0.632735	0.00100105	0.726176	0.00131892		FLJ42627	0.556	0.042		ISG15	0.546	0.0013
	CACNA1G	0.783293	0.00100105		HIST3H2A	0.747219	0.00354859		RUFY1	0.622634	0.00100105	0.483883	0.00453525		ZNF425	0.556	0.0215		LRRC4B	0.543	0.021
	DLGAP3	0.778219	0.00100105		ACBD4	0.738992	0.0135668		C17orf100	0.619857	0.00615568	0.709891	0.002477		ZSCAN5A	0.55	0.0473		SDHAF1	0.54	0.0163
	KCNN1	0.774489	0.0441809		FOXE1	0.737248	0.0330488		PPAPDC3	0.618479	0.0201439	0.599454	0.0454681		KIF17	0.549	0.0378		C1orf233	0.539	0.0192
	CLCNKA	0.771608	0.0327426		C16orf95	0.728629	0.0080899		HID1	0.616733	0.00100105	0.612075	0.00131892		MLXIPL	0.548	0.0473		H2AFX	0.538	0.0013
	CEND1	0.759774	0.0243432		MAPK8IP2	0.726176	0.00131892		FOS	0.614897	0.00100105	0.53547	0.00720159		EBAG9	0.544	0.001		SNHG15	0.534	0.0035
	USP44	0.755864	0.00416228		DPYSL5	0.725353	0.0104544		UHMK1	0.613486	0.00100105	0.368911	0.0365094		SBK1	0.543	0.0271		FGFR4	0.533	0.0381
	INPP5J	0.752513	0.00100105		AKR1B1	0.724698	0.00131892		ASNS	0.608301	0.00100105	0.45659	0.0080899		C7orf31	0.54	0.014		LRFN3	0.53	0.0013
	KCNK5	0.74808	0.00416228		ART5	0.711022	0.0210278		LURAP1L	0.60823	0.025276	0.647696	0.0253344		IFT57	0.534	0.0049		SECTM1	0.527	0.0149
	LRRN1	0.747952	0.01625		C17orf100	0.709891	0.002477		LMLN	0.60198	0.00268247	0.543949	0.0185526		ZNF853	0.526	0.0461		FBXO2	0.52	0.0121
	ZC2HC1C	0.741364	0.00268247		MMP1	0.708887	0.00453525		SLC7A4	0.598728	0.00937462	0.599483	0.0222156		APC	0.514	0.001		FAM195A	0.509	0.0399
	THPO	0.73882	0.0327426		ELOVL3	0.706589	0.00720159		WASF1	0.596502	0.00100105	0.484088	0.00886163		ZNF584	0.513	0.0081		KLF15	0.509	0.0401
	CYP1A1	0.732595	0.00100105		CHPF	0.705287	0.00131892		FAM222A	0.588647	0.00268247	0.618448	0.00542672		AMIGO1	0.512	0.0431		ARSI	0.508	0.0259
	NAT8L	0.726628	0.00100105		TMEM53	0.704802	0.0276586		LRIF1	0.588271	0.00100105	0.536525	0.00131892		DMXL2	0.508	0.001		HPS6	0.507	0.0064
	DPYSL5	0.724756	0.00416228		LOC101927021	0.70124	0.0246733		PLEKHG6	0.58555	0.00556676	0.516804	0.0445473		ISM2	0.508	0.0366		TMEM129	0.506	0.0192
	SLC17A7	0.719667	0.0172507		FAM180A	0.69647	0.0270247		HPDL	0.582894	0.0483172	0.641342	0.0423078		ZNF865	0.508	0.0034		CEBPD	0.502	0.0376
	HAPLN4	0.719033	0.0372969		NIF3L1	0.685703	0.00131892		ADAP2	0.576149	0.0196345	0.550727	0.0434474		GPATCH3	0.504	0.0049		TRIM22	0.502	0.0486
	SALL2	0.716412	0.0196345		MAFG-AS1	0.681562	0.00354859		WNT11	0.568199	0.0247615	0.634725	0.0216396		PDZD4	0.504	0.022		IKBIP	0.501	0.0089
	MAFG-AS1	0.704674	0.00100105		FBXW9	0.67413	0.00131892		EFNA1	0.562692	0.031934	0.578325	0.0427178		CCP110	0.501	0.0027		IRF2BP1	0.497	0.0045
	NIF3L1	0.702957	0.00100105		CEMIP	0.673955	0.00131892		CHAC1	0.558812	0.00100105	0.569033	0.00131892		POLI	0.501	0.0211		HELZ2	0.496	0.0105
	LOC54944	0.700659	0.0451447		HSD17B6	0.673657	0.0489864		USP19	0.557239	0.00100105	0.471969	0.002477		LINC00641	0.499	0.0382		SERPINB7	0.495	0.0483
	WDR96	0.698704	0.0449679		CYP1A1	0.673017	0.0112692		CPT2	0.555762	0.00416228	0.495912	0.0398636		FAM200A	0.496	0.0111		CEBPA	0.493	0.0149
	GAREML	0.696893	0.00100105		TMEM121	0.672041	0.00131892		LZTS3	0.554109	0.00100105	0.457617	0.0381326		DYRK1B	0.494	0.0128		IFI6	0.491	0.0064
	HCK	0.696135	0.00678575		FAM43B	0.671603	0.0240851		KLHL15	0.550531	0.00100105	0.386111	0.0352684		TMEM59L	0.494	0.0298		SELM	0.491	0.0025
	C1QL4	0.695546	0.00100105		DLGAP3	0.670706	0.00720159		PCYOX1	0.538432	0.00100105	0.440731	0.0148651		MDM4	0.484	0.0378		THAP7	0.491	0.0163
	CALCA	0.682944	0.0463773		PCSK9	0.669045	0.00131892		GFPT2	0.523979	0.00100105	0.514308	0.002477		ZFP28	0.484	0.0123		MT2A	0.49	0.0045
	SLC3A2	0.682063	0.00100105		INHBE	0.668678	0.00131892		SLC31A2	0.504987	0.00268247	0.576312	0.002477		ZFP41	0.481	0.0152		IFI27	0.488	0.0156
	ZXDA	0.679824	0.0336134		SLC3A2	0.661984	0.00131892		CHPF	0.503538	0.00100105	0.705287	0.00131892		CARS	0.48	0.001		TMEM128	0.483	0.0216
	GPR3	0.676678	0.00268247		NAGLU	0.650021	0.00131892		STARD10	0.501934	0.00100105	0.438042	0.00720159		TMTC3	0.478	0.001		SLC25A22	0.481	0.0228
	HMX1	0.673714	0.00485284		GDF15	0.649238	0.00131892		ASPHD1	0.494871	0.0311835	0.556111	0.0178149		SLC38A1	0.471	0.001		EREG	0.48	0.0299
	ELOVL3	0.673045	0.0167774		ZNHIT2	0.648615	0.00542672		CD40	0.493991	0.00937462	0.540944	0.00453525		ZNF558	0.468	0.0146		COA3	0.479	0.0025
	CILP2	0.671343	0.0479465		LURAP1L	0.647696	0.0253344		FAM179B	0.492411	0.00876899	0.439275	0.0409759		ABCA3	0.463	0.0049		CTSK	0.476	0.0113
	ABCG4	0.670012	0.00268247		SNHG7	0.645836	0.00131892		ATP6V1C1	0.492356	0.00100105	0.379489	0.0327669		C2CD4C	0.462	0.0271		MX1	0.476	0.0054
	NACAD	0.65943	0.00100105		RRAD	0.642932	0.0112692		APH1B	0.483696	0.00615568	0.409921	0.0445473		ITPR1	0.46	0.0146		C14orf80	0.475	0.0197
	EN2	0.656373	0.043447		USP44	0.641706	0.0376319		MMAB	0.482571	0.0116906	0.473388	0.0330488		ERF	0.459	0.001		MGARP	0.475	0.0427
	ACBD4	0.655584	0.0229597		HPDL	0.641342	0.0423078		JADE2	0.480366	0.00268247	0.398985	0.0304983		MED18	0.458	0.0225		DRAM1	0.473	0.0178
	HSPA1L	0.65129	0.0157438		IGFBP5	0.640904	0.00542672		PCK2	0.471285	0.00100105	0.451227	0.00886163		TTC33	0.453	0.0157		ADCK4	0.472	0.0478
	ZNF239	0.649066	0.010581		ABCG4	0.636286	0.0196789		GHDC	0.470165	0.0229597	0.521553	0.0196789		ZNF7	0.453	0.0187		EXOSC4	0.466	0.0035
	PCSK9	0.648412	0.00343012		INPP5J	0.635052	0.00354859		ARMCX6	0.469588	0.010581	0.517874	0.00635678		SPRED3	0.452	0.0369		RGS19	0.465	0.0228
	KIRREL2	0.639793	0.0256846		WNT11	0.634725	0.0216396		TVP23B	0.468813	0.00100105	0.409937	0.020358		ZBTB8OS	0.451	0.0215		C19orf52	0.463	0.0216
	MAPK8IP2	0.632735	0.00100105		TMEM150A	0.632313	0.0265544		AKR1B1	0.465914	0.00190562	0.724698	0.00131892		MARCH9	0.451	0.0088		COMMD4	0.456	0.0072
	ERI2	0.623362	0.00746852		CACNA1G	0.627984	0.00886163		FBXL2	0.462999	0.0331793	0.483942	0.0450093		TACO1	0.45	0.0075		BST2	0.455	0.0322
	RUFY1	0.622634	0.00100105		WFDC1	0.622247	0.0112692		USP30	0.460719	0.00746852	0.399057	0.0458843		DCUN1D2	0.446	0.0117		MRGPRF	0.453	0.0096
	ADCY5	0.621928	0.0469492		FAM222A	0.618448	0.00542672		FBXW9	0.460016	0.0340448	0.67413	0.00131892		ARHGEF25	0.443	0.0042		C19orf25	0.452	0.0096
	C17orf100	0.619857	0.00615568		NUDT14	0.612123	0.0128587		NAGLU	0.459807	0.00343012	0.650021	0.00131892		LIN52	0.441	0.0332		MTFP1	0.448	0.0289
	PPAPDC3	0.618479	0.0201439		HID1	0.612075	0.00131892		TMEM151A	0.457835	0.0111211	0.493084	0.0135668		PTPRN	0.439	0.0094		CAMLG	0.444	0.021
	RASGEF1A	0.618091	0.042764		CRMP1	0.608719	0.0492938		MAP3K10	0.450279	0.00615568	0.427665	0.0196789		GAS5	0.438	0.0049		TMEM126B	0.442	0.0171
	HID1	0.616733	0.00100105		ADRA2C	0.604207	0.0148651		DCTN4	0.449492	0.00100105	0.356023	0.0443532		MED20	0.434	0.0486		KAT8	0.44	0.041
	ENO3	0.615767	0.00937462		SLC7A4	0.599483	0.0222156		VPS25	0.448758	0.00100105	0.430126	0.0156242		WIBG	0.433	0.0275		PEX2	0.438	0.0445
	FOS	0.614897	0.00100105		PPAPDC3	0.599454	0.0454681		FAM53C	0.447031	0.00416228	0.376029	0.0430465		PALB2	0.431	0.0068		FOXD1	0.436	0.0353
	EGR1	0.614696	0.0488953		NAT8L	0.599353	0.0121282		NSDHL	0.446871	0.00268247	0.362306	0.0458843		UBLCP1	0.431	0.0211		SSU72	0.435	0.0149
	PALM3	0.613906	0.00100105		HSPA1L	0.593928	0.0485522		SNHG7	0.437454	0.0140345	0.645836	0.00131892		CSRNP2	0.43	0.0019		EMILIN1	0.434	0.0096
	UHMK1	0.613486	0.00100105		TPGS1	0.593781	0.00635678		GEMIN7	0.419945	0.0247615	0.540362	0.00453525		ANKRD46	0.429	0.0177		TUBB6	0.434	0.0129
	ADC	0.612278	0.010581		ATP1B2	0.592174	0.0438827		GDF15	0.416691	0.00615568	0.649238	0.00131892		CTC1	0.428	0.0163		BLOC1S2	0.433	0.0259
	ASNS	0.608301	0.00100105		PROC	0.585632	0.0294064		IRF9	0.415549	0.0247615	0.419271	0.0485522		RAP1GAP	0.427	0.0215		WDR81	0.427	0.0289
	LURAP1L	0.60823	0.025276		PRSS35	0.58334	0.00453525		RNF6	0.414132	0.00678575	0.387042	0.0276586		SUPT6H	0.425	0.0056		ATP6V0E2	0.426	0.0266
	LMLN	0.60198	0.00268247		PRRX2	0.582529	0.00131892		NCKAP5L	0.413777	0.0111211	0.390742	0.0330488		TXLNG	0.425	0.0168		SMO	0.426	0.0415
	SLC7A4	0.598728	0.00937462		OASL	0.580256	0.0121282		VPS11	0.410644	0.00678575	0.36406	0.0398636		CIR1	0.423	0.0163		NAGPA	0.424	0.0328
	WASF1	0.596502	0.00100105		EFNA1	0.578325	0.0427178		FDX1L	0.41048	0.0215139	0.541276	0.00542672		STX17	0.423	0.0234		MANBAL	0.423	0.0247
	FAM222A	0.588647	0.00268247		SLC31A2	0.576312	0.002477		USP11	0.406479	0.010581	0.367766	0.0423078		HSPBAP1	0.42	0.0358		TRNP1	0.419	0.0419
	LRIF1	0.588271	0.00100105		RTN4R	0.569813	0.002477		TUBA4A	0.402186	0.0423895	0.446697	0.0405481		ACHE	0.417	0.0397		IER5L	0.417	0.0391
	PLEKHG6	0.58555	0.00556676		CHAC1	0.569033	0.00131892		MTDH	0.400875	0.00811321	0.375684	0.0330488		PCMTD2	0.417	0.0206		PRKCDBP	0.416	0.0241
	HPDL	0.582894	0.0483172		SPOCD1	0.56421	0.0148651		GBA	0.40037	0.00678575	0.362388	0.0405481		EARS2	0.416	0.0094		CD248	0.412	0.033
	LRFN1	0.581816	0.0463773		C1QL1	0.560514	0.00959379		PARN	0.399025	0.0451447	0.429261	0.0445473		IWS1	0.413	0.0027		MPC1	0.411	0.0399
	ADAP2	0.576149	0.0196345		CSDC2	0.559451	0.0492938		MFSD5	0.398516	0.00615568	0.505182	0.00131892		PELI3	0.409	0.05		TMEM132A	0.41	0.0322
	ANKRD24	0.572855	0.0365804		PLEKHF1	0.556958	0.0156242		ANKS3	0.398474	0.0451447	0.459597	0.0240851		FAM21C	0.408	0.0157		PLAU	0.409	0.0222
	OCLN	0.57003	0.00190562		RARRES2	0.556415	0.0400785		HSD17B14	0.393006	0.0451447	0.481831	0.0216396		EVI5	0.407	0.0206		TMEM11	0.409	0.0192
	PRSS8	0.569179	0.0111211		ASPHD1	0.556111	0.0178149		DIMT1	0.389068	0.0393712	0.48334	0.0135668		PET112	0.406	0.0271		LSM10	0.408	0.0343
	WNT11	0.568199	0.0247615		SERTAD1	0.555977	0.00354859		RAB3IL1	0.381981	0.019203	0.50524	0.002477		FAM122A	0.405	0.0275		IFIT1	0.404	0.0387
	SLC5A3	0.568063	0.0463773		BOLA1	0.551577	0.0128587		XBP1	0.381309	0.01625	0.409126	0.0156242		SLC7A11	0.405	0.0042		CHST12	0.403	0.0277
	TRPC1	0.56688	0.00416228		ADAP2	0.550727	0.0434474		TMEM199	0.377339	0.0469492	0.445323	0.0148651		HSPA13	0.403	0.0027		MRPL18	0.402	0.0192
	DLX4	0.566337	0.0247615		C6orf48	0.550343	0.00959379		RBM19	0.375095	0.0210755	0.398659	0.0143074		LGALSL	0.403	0.0373		AVPI1	0.4	0.0353
	TAC1	0.563377	0.00746852		PAMR1	0.549265	0.00131892		TOMM5	0.373932	0.0182017	0.483614	0.00453525		DHX40	0.402	0.0111		LEPREL2	0.4	0.0241
	BEX2	0.56329	0.00100105		SNHG11	0.546994	0.0265544		CCDC71	0.37305	0.0479465	0.500651	0.00720159		KIAA1279	0.402	0.0062		MSRB1	0.397	0.0353
	EFNA1	0.562692	0.031934		ISG15	0.546427	0.00131892		OGFOD2	0.372646	0.0458577	0.428121	0.0390827		PTPN4	0.402	0.0146		LUM	0.396	0.0371
	COX6B2	0.559709	0.0431067		LMLN	0.543949	0.0185526		MRPL46	0.371082	0.0446056	0.480038	0.00886163		ZNF600	0.401	0.0387		PLA2G15	0.393	0.027
	CHAC1	0.558812	0.00100105		LRRC4B	0.543497	0.0210278		LAMTOR3	0.362251	0.0261506	0.380475	0.0294064		DTX3	0.4	0.0366		ZNF358	0.393	0.0311
	USP19	0.557239	0.00100105		FDX1L	0.541276	0.00542672		MFSD2A	0.362083	0.0369133	0.395602	0.0316275		ALPK3	0.399	0.0428		EID1	0.392	0.0381
	FLJ42627	0.55626	0.0419839		CD40	0.540944	0.00453525		MCOLN1	0.360468	0.0210755	0.466859	0.002477		FAM167A	0.397	0.0459		RPUSD1	0.388	0.0391
	CPT2	0.555762	0.00416228		RPS6KL1	0.540768	0.0310658		KLHDC2	0.360192	0.0399916	0.39148	0.0330488		CCNB1IP1	0.396	0.0201		C5orf15	0.387	0.0434
	ZNF425	0.555537	0.0215139		GEMIN7	0.540362	0.00453525		COPRS	0.359909	0.0403258	0.473803	0.00542672		TARS2	0.396	0.0362		CREG1	0.387	0.0405
	LZTS3	0.554109	0.00100105		GAREML	0.539891	0.0474339		SPTLC1	0.358143	0.0362174	0.393444	0.0288503		FAM21A	0.395	0.0163		NSMF	0.387	0.0247
	KLHL15	0.550531	0.00100105		SDHAF1	0.539742	0.0163326		RBCK1	0.356618	0.0311835	0.389032	0.0270247		ZNF639	0.392	0.0206		DEDD2	0.385	0.033
	ZSCAN5A	0.550459	0.047325		C1orf233	0.538655	0.019191		MRPL27	0.353778	0.0461496	0.435189	0.0148651		RPS27	0.39	0.0111		ZNF593	0.384	0.0434
	KIF17	0.549276	0.03776		H2AFX	0.53787	0.00131892		ATP6V1G1	0.35349	0.0243432	0.434535	0.00886163		AP4E1	0.389	0.0397		SPNS1	0.383	0.0391
	MLXIPL	0.548108	0.047325		LRIF1	0.536525	0.00131892		TRIB3	0.353415	0.0293562	0.392381	0.0253344		CNNM1	0.389	0.0459		FSD1	0.382	0.041
	EBAG9	0.543755	0.00100105		FOS	0.53547	0.00720159		SLCO4A1	0.352333	0.0369133	0.436589	0.0148651		JMY	0.389	0.0234		CHMP6	0.38	0.0455
	SBK1	0.542643	0.0270928		SNHG15	0.534058	0.00354859		SDCBP	0.331959	0.0410432	0.403219	0.0178149		TMEM170B	0.389	0.0417		MED16	0.379	0.0415
	C7orf31	0.539581	0.0140345		FGFR4	0.533119	0.0381326		POMP	0.323428	0.0495929	0.373132	0.0352684		C22orf46	0.387	0.0466		HSPB1	0.378	0.0305
	PCYOX1	0.538432	0.00100105		LRFN3	0.529868	0.00131892		EPG5	-0.314685	0.049229	-0.370993	0.0316275		MIER3	0.387	0.0211		PDGFRB	0.378	0.043
	IFT57	0.534125	0.00485284		SECTM1	0.526935	0.0148651		STK4	-0.320757	0.0417216	-0.476705	0.00131892		CRTC2	0.383	0.022		NFKBIA	0.377	0.0439
	ZNF853	0.526345	0.0461496		NACAD	0.525812	0.00635678		PTAR1	-0.326035	0.0479465	-0.394952	0.0170889		WDR62	0.383	0.0262		KEAP1	0.376	0.0322
	GFPT2	0.523979	0.00100105		GHDC	0.521553	0.0196789		ABR	-0.326546	0.0476368	-0.412983	0.0196789		ZNF512	0.382	0.0336		MRPL14	0.376	0.0415
	APC	0.514249	0.00100105		FBXO2	0.519675	0.0121282		EIF3A	-0.331387	0.0451447	-0.42611	0.0210278		FAM35A	0.381	0.05		LGALS3BP	0.375	0.0469
	ZNF584	0.512683	0.00811321		ARMCX6	0.517874	0.00635678		SLC35E1	-0.331451	0.0410432	-0.362398	0.0489864		WTAP	0.38	0.0211		NINJ1	0.374	0.0498
	AMIGO1	0.512189	0.0431067		PLEKHG6	0.516804	0.0445473		ZDHHC9	-0.334096	0.043447	-0.435142	0.00959379		MAPK8IP1	0.379	0.0394		SLC2A6	0.374	0.0316
	ZNF865	0.508312	0.00343012		GFPT2	0.514308	0.002477		FLNB	-0.335735	0.0315367	-0.37161	0.0396438		ZNF200	0.379	0.0366		IFI30	0.373	0.0474
	ISM2	0.508262	0.0365804		KLF15	0.509382	0.0400785		FAM126B	-0.337254	0.0451447	-0.494007	0.00354859		CLOCK	0.378	0.0135		SCAND1	0.373	0.0444
	DMXL2	0.50811	0.00100105		FAM195A	0.50855	0.0398636		CTCF	-0.339066	0.0410432	-0.369879	0.049763		DNAJA1	0.378	0.0192		ECHS1	0.372	0.0259
	SLC31A2	0.504987	0.00268247		ARSI	0.507693	0.0259063		AP1G1	-0.34072	0.0311835	-0.487473	0.00131892		GTF2A1	0.377	0.0152		YIPF4	0.371	0.0419
	GPATCH3	0.504124	0.00485284		HPS6	0.50706	0.00635678		TIA1	-0.343731	0.0399916	-0.379513	0.0310658		ZFP90	0.377	0.0289		DYNLL1	0.369	0.0348
	PDZD4	0.503953	0.0220006		TMEM129	0.505508	0.019191		FKBP5	-0.350148	0.0419839	-0.431085	0.0163326		CCDC127	0.375	0.04		MRPL12	0.369	0.0376
	CHPF	0.503538	0.00100105		RAB3IL1	0.50524	0.002477		RPS6KB1	-0.35156	0.0353763	-0.413732	0.020358		CMTR2	0.375	0.0173		PQLC2	0.369	0.0469
	STARD10	0.501934	0.00100105		MFSD5	0.505182	0.00131892		COL27A1	-0.353684	0.0390281	-0.473818	0.00542672		RLF	0.374	0.0196		SERTAD3	0.368	0.049
	CCP110	0.501329	0.00268247		TRIM22	0.502482	0.0485522		TRAF6	-0.354847	0.0344994	-0.512624	0.002477		SACM1L	0.374	0.0192		BAX	0.367	0.0478
	POLI	0.500892	0.0210755		CEBPD	0.502132	0.0376319		TLE4	-0.355109	0.0297711	-0.420177	0.0148651		TRAK2	0.374	0.0152		UAP1L1	0.367	0.0423
	LINC00641	0.498514	0.0382217		IKBIP	0.501016	0.00886163		KLF5	-0.357664	0.0362174	-0.378399	0.0434474		TTC17	0.372	0.0163		NEK7	0.365	0.0401
	FAM200A	0.495523	0.0111211		CCDC71	0.500651	0.00720159		CSNK1D	-0.359626	0.0167774	-0.38229	0.0270247		ACP2	0.371	0.0349		TUBB2A	0.364	0.0486
	ASPHD1	0.494871	0.0311835		IRF2BP1	0.497173	0.00453525		CBX5	-0.364497	0.0177462	-0.465121	0.002477		ANP32B	0.371	0.0211		TK1	0.361	0.0401
	CD40	0.493991	0.00937462		HELZ2	0.496413	0.0104544		TMX4	-0.364577	0.0362174	-0.407821	0.0222156		CTAGE5	0.371	0.0271		PNRC1	0.358	0.0493
	TMEM59L	0.493911	0.0297711		CPT2	0.495912	0.0398636		SIK3	-0.364608	0.0196345	-0.527078	0.00131892		SLC38A7	0.371	0.04		AURKAIP1	0.354	0.0493
	DYRK1B	0.493653	0.0128426		SERPINB7	0.494697	0.0482784		RAB3B	-0.366258	0.01625	-0.422395	0.00959379		ZBTB41	0.371	0.0298		PMAIP1	0.354	0.0445
	FAM179B	0.492411	0.00876899		TMEM151A	0.493084	0.0135668		ZBTB10	-0.367438	0.0284477	-0.506459	0.002477		AK4	0.369	0.0461		ABHD17A	0.347	0.0483
	ATP6V1C1	0.492356	0.00100105		CEBPA	0.493032	0.0148651		H1F0	-0.369844	0.0177462	-0.376852	0.0288503		FTSJ2	0.367	0.0257		C18orf25	-0.351	0.045
	MDM4	0.48443	0.03776		IFI6	0.49132	0.00635678		RAB11FIP1	-0.373894	0.0229597	-0.52304	0.00542672		ATRX	0.366	0.022		MALAT1	-0.351	0.0493
	APH1B	0.483696	0.00615568		THAP7	0.491266	0.0163326		NR1D2	-0.374682	0.0186975	-0.463557	0.002477		BTN2A1	0.366	0.0238		FBXW2	-0.352	0.0486
	ZFP28	0.483595	0.0122716		SELM	0.491139	0.002477		PITPNA	-0.375252	0.01625	-0.420104	0.0135668		PARP6	0.365	0.0349		G3BP2	-0.355	0.0423
	MMAB	0.482571	0.0116906		MT2A	0.490276	0.00453525		CEBPG	-0.375655	0.0186975	-0.398618	0.0143074		FAM73A	0.364	0.0442		ATAD2	-0.356	0.0419
	ZFP41	0.481007	0.0152281		IFI27	0.487696	0.0156242		IQSEC1	-0.376331	0.0327426	-0.397135	0.0430465		PPP4R2	0.364	0.0394		ATXN1L	-0.356	0.0423
	CARS	0.480429	0.00100105		WASF1	0.484088	0.00886163		ORMDL3	-0.376473	0.0122716	-0.459255	0.00131892		ZNF292	0.364	0.0303		EIF4EBP2	-0.356	0.0439
	JADE2	0.480366	0.00268247		FBXL2	0.483942	0.0450093		DPYSL2	-0.376707	0.0128426	-0.535507	0.00131892		GZF1	0.363	0.0483		SETD8	-0.356	0.0444
	TMTC3	0.477516	0.00100105		RUFY1	0.483883	0.00453525		PICALM	-0.378558	0.0182017	-0.418305	0.0304983		ZEB1	0.363	0.0294		TANC2	-0.359	0.0455
	PCK2	0.471285	0.00100105		TOMM5	0.483614	0.00453525		ADAM10	-0.381948	0.0122716	-0.428445	0.0112692		RAD50	0.362	0.0196		FAM129A	-0.362	0.0464
	SLC38A1	0.470995	0.00100105		DIMT1	0.48334	0.0135668		QTRTD1	-0.386459	0.0215139	-0.400704	0.0288503		TTI1	0.362	0.0369		YIPF5	-0.362	0.0423
	GHDC	0.470165	0.0229597		TMEM128	0.483319	0.0216396		FKTN	-0.386531	0.0196345	-0.394973	0.0348139		CLIP3	0.361	0.0476		AGO2	-0.368	0.0474
	ARMCX6	0.469588	0.010581		HSD17B14	0.481831	0.0216396		NUS1	-0.38898	0.0152281	-0.397517	0.0222156		CWC22	0.36	0.0312		F11R	-0.369	0.0493
	TVP23B	0.468813	0.00100105		SLC25A22	0.48099	0.0228307		KIAA1598	-0.389387	0.0186975	-0.543296	0.00131892		SDF2	0.36	0.0358		CTTNBP2NL	-0.37	0.0439
	ZNF558	0.468092	0.0146478		MRPL46	0.480038	0.00886163		TACC2	-0.389491	0.0172507	-0.396683	0.0330488		ABCF1	0.359	0.0234		RYBP	-0.37	0.0401
	AKR1B1	0.465914	0.00190562		EREG	0.479782	0.0298943		NEO1	-0.390471	0.00876899	-0.508923	0.00131892		CHM	0.359	0.0403		CREBBP	-0.375	0.033
	ABCA3	0.463119	0.00485284		COA3	0.479033	0.002477		UBR2	-0.390875	0.0238413	-0.457494	0.0135668		MFN2	0.358	0.0234		CSNK1G3	-0.375	0.0399
	FBXL2	0.462999	0.0331793		MX1	0.476487	0.00542672		LCLAT1	-0.39163	0.0196345	-0.595772	0.00131892		BPTF	0.357	0.0173		CCDC43	-0.376	0.0401
	C2CD4C	0.461973	0.0270928		CTSK	0.476201	0.0112692		UPF3A	-0.391639	0.0157438	-0.432697	0.0128587		SLC39A9	0.357	0.0428		TP53INP1	-0.379	0.0455
	USP30	0.460719	0.00746852		MGARP	0.475066	0.0427178		CCDC92	-0.391704	0.0210755	-0.407199	0.0270247		USP25	0.356	0.0319		DGKD	-0.384	0.0445
	FBXW9	0.460016	0.0340448		C14orf80	0.474512	0.0196789		TRIM8	-0.392234	0.00615568	-0.386632	0.0235138		AP5B1	0.355	0.0289		PHF21A	-0.385	0.033
	ITPR1	0.459994	0.0146478		COPRS	0.473803	0.00542672		RALGAPB	-0.394689	0.00999448	-0.496993	0.00131892		PTPN13	0.355	0.0345		TAX1BP1	-0.385	0.0396
	NAGLU	0.459807	0.00343012		MMAB	0.473388	0.0330488		WDFY3	-0.395386	0.010581	-0.458481	0.00131892		ZNF518B	0.355	0.0387		NRIP1	-0.386	0.0445
	ERF	0.458967	0.00100105		DRAM1	0.473151	0.0178149		FBXW11	-0.39551	0.0122716	-0.351862	0.0445473		FAM175B	0.354	0.0279		TMEM39A	-0.386	0.0294
	MED18	0.457985	0.0225012		ADCK4	0.472069	0.0478374		KIAA1161	-0.395598	0.0327426	-0.554133	0.00354859		SLC30A6	0.353	0.0307		FOXJ2	-0.387	0.0445
	TMEM151A	0.457835	0.0111211		USP19	0.471969	0.002477		INPP4A	-0.395781	0.0397114	-0.462571	0.0358901		SMG8	0.353	0.0289		TMCC1	-0.387	0.0405
	TTC33	0.452821	0.0157438		MCOLN1	0.466859	0.002477		DIRC2	-0.395974	0.0403258	-0.453035	0.0235138		UVRAG	0.353	0.0464		G2E3	-0.391	0.049
	ZNF7	0.452531	0.0186975		EXOSC4	0.466364	0.00354859		PTK2B	-0.396216	0.0315367	-0.425836	0.0316275		KLHL18	0.352	0.0455		GFPT1	-0.392	0.0259
	SPRED3	0.451527	0.0369133		RGS19	0.46549	0.0228307		RRAGC	-0.402595	0.00485284	-0.382586	0.0259063		OLFM2	0.352	0.0397		STK3	-0.392	0.0391
	MARCH9	0.450971	0.00876899		C19orf52	0.462972	0.0216396		FNIP1	-0.40376	0.00615568	-0.510945	0.00131892		RAB7A	0.352	0.0315		ZSCAN29	-0.392789	0.0409759
	ZBTB8OS	0.450898	0.0215139		ANKS3	0.459597	0.0240851		HK2	-0.404333	0.010581	-0.352537	0.0430465		SF3B2	0.352	0.0319		LRRFIP1	-0.394	0.0129
	TACO1	0.450438	0.00746852		LZTS3	0.457617	0.0381326		CADM4	-0.405229	0.00615568	-0.426217	0.0080899		IREB2	0.351	0.0262		DIAPH1	-0.398	0.0247
	MAP3K10	0.450279	0.00615568		ASNS	0.45659	0.0080899		NEFH	-0.40874	0.0225012	-0.543708	0.00131892		THOC2	0.35	0.0257		NDRG3	-0.402	0.0192
	DCTN4	0.449492	0.00100105		COMMD4	0.456353	0.00720159		RAB11A	-0.41123	0.00746852	-0.452064	0.00354859		MTF1	0.347	0.0489		TNRC6B	-0.403	0.027
	VPS25	0.448758	0.00100105		BST2	0.454951	0.0321513		ZWINT	-0.41178	0.00485284	-0.350106	0.0478374		PRPF3	0.347	0.041		CBLL1	-0.405	0.0253
	FAM53C	0.447031	0.00416228		MRGPRF	0.452672	0.00959379		PAQR3	-0.412165	0.00746852	-0.385083	0.0423078		AHSA1	0.343	0.0349		LARP1	-0.406	0.0197
	NSDHL	0.446871	0.00268247		C19orf25	0.451784	0.00959379		BCORL1	-0.413172	0.0172507	-0.483252	0.00542672		EIF2AK3	0.343	0.0473		LARS	-0.406	0.0247
	DCUN1D2	0.445992	0.0116906		PCK2	0.451227	0.00886163		LSM14A	-0.416045	0.00416228	-0.380173	0.0246733		BRAP	0.34	0.0434		BRWD3	-0.408	0.0197
	ARHGEF25	0.443041	0.00416228		MTFP1	0.44779	0.0288503		DLC1	-0.417105	0.00485284	-0.374052	0.0458843		UPF2	0.34	0.034		CDC42BPA	-0.414	0.0072
	LIN52	0.441393	0.0331793		TUBA4A	0.446697	0.0405481		PROSER1	-0.417599	0.00615568	-0.608413	0.00131892		KIAA2026	0.339	0.0397		MED13	-0.419	0.0072
	PTPRN	0.43941	0.00937462		TMEM199	0.445323	0.0148651		PIK3R3	-0.418165	0.00678575	-0.487147	0.00131892		ZFYVE9	0.338	0.04		IRGQ	-0.422	0.0163
	GAS5	0.438348	0.00485284		CAMLG	0.444264	0.0210278		GLIS2	-0.418652	0.00343012	-0.475465	0.00542672		APPBP2	0.335	0.0369		KIAA1147	-0.422	0.0348
	SNHG7	0.437454	0.0140345		TMEM126B	0.441657	0.0170889		BMP2	-0.418708	0.0431067	-0.439579	0.0482784		MOGS	0.335	0.0373		RAPH1	-0.422	0.0328
	MED20	0.433668	0.0486231		PCYOX1	0.440731	0.0148651		ARID1B	-0.419022	0.00416228	-0.454765	0.00542672		RASSF1	0.335	0.0442		SETD7	-0.426	0.0129
	WIBG	0.432614	0.027548		KAT8	0.439878	0.0409759		NRIP3	-0.419251	0.00615568	-0.53014	0.00131892		SUPV3L1	0.332	0.039		KLHL12	-0.431	0.0149
	PALB2	0.430808	0.00678575		FAM179B	0.439275	0.0409759		SPTBN1	-0.419746	0.00268247	-0.493884	0.00542672		CEP350	0.327	0.0469		GOLGA4	-0.437	0.0129
	UBLCP1	0.430772	0.0210755		STARD10	0.438042	0.00720159		TMED2	-0.420811	0.00343012	-0.38529	0.0348139		KDM5C	0.326	0.0407		C5orf51	-0.438	0.0064
	CSRNP2	0.430471	0.00190562		PEX2	0.437802	0.0445473		AKAP12	-0.422191	0.00416228	-0.546671	0.00131892		LRPPRC	0.325	0.0496		GALNT7	-0.441	0.0186
	ANKRD46	0.429401	0.0177462		SLCO4A1	0.436589	0.0148651		CSNK2A1	-0.422759	0.00937462	-0.416612	0.0148651		ATG2A	0.322	0.0407		ZFYVE20	-0.441	0.0192
	CTC1	0.42838	0.01625		FOXD1	0.435556	0.0352684		SMARCC1	-0.423282	0.00485284	-0.507478	0.00131892		GOLGB1	0.322	0.0466		CNTRL	-0.443	0.0247
	RAP1GAP	0.426581	0.0215139		SSU72	0.435366	0.0148651		PDE4D	-0.424191	0.0177462	-0.437683	0.0222156		FAM208B	0.318	0.0466		KIAA1671	-0.444	0.0459
	TXLNG	0.425206	0.0167774		MRPL27	0.435189	0.0148651		FAM168A	-0.426106	0.00268247	-0.491398	0.002477		ESYT2	-0.319	0.0424		ZNF550	-0.445	0.0178
	SUPT6H	0.424943	0.00556676		ATP6V1G1	0.434535	0.00886163		BNIP3L	-0.427376	0.00100105	-0.386008	0.0235138		AES	-0.322	0.0461		NIN	-0.447	0.0186
	CIR1	0.422938	0.01625		EMILIN1	0.434098	0.00959379		ETF1	-0.428106	0.00615568	-0.433078	0.0135668		ATP2B4	-0.326	0.0464		GABBR1	-0.448	0.0197
	STX17	0.422678	0.0234321		TUBB6	0.433916	0.0128587		TNRC6A	-0.42894	0.00268247	-0.579085	0.00131892		UGP2	-0.326	0.0455		AGPAT9	-0.449	0.0427
	HSPBAP1	0.419992	0.0357981		BLOC1S2	0.432673	0.0259063		RAB31	-0.42978	0.00485284	-0.354138	0.0482784		FXYD5	-0.329	0.0451		CANX	-0.449	0.0486
	GEMIN7	0.419945	0.0247615		VPS25	0.430126	0.0156242		LOC100129361	-0.430908	0.0279118	-0.551186	0.002477		DUSP5	-0.33	0.0479		FOXO4	-0.45	0.0427
	ACHE	0.417149	0.0397114		PARN	0.429261	0.0445473		PTPN1	-0.433214	0.00485284	-0.442456	0.0080899		DNAJC5	-0.331	0.0394		CELSR2	-0.455	0.0241
	GDF15	0.416691	0.00615568		OGFOD2	0.428121	0.0390827		MTR	-0.436553	0.00615568	-0.462312	0.00886163		RALB	-0.332	0.0414		CMTM4	-0.455	0.0204
	PCMTD2	0.4165	0.020648		MAP3K10	0.427665	0.0196789		ZMPSTE24	-0.436856	0.00268247	-0.431884	0.00959379		GALNT10	-0.333	0.0434		PRKAR2A	-0.455	0.0222
	EARS2	0.415958	0.00937462		WDR81	0.426757	0.0288503		OSBPL3	-0.43698	0.00556676	-0.359036	0.0478374		NELFCD	-0.334	0.0464		SNX30	-0.458	0.0081
	IRF9	0.415549	0.0247615		SMO	0.426358	0.0415124		SLTM	-0.438182	0.00485284	-0.549052	0.00131892		GNAI1	-0.335	0.045		ALDH1L2	-0.459	0.0035
	RNF6	0.414132	0.00678575		ATP6V0E2	0.425832	0.0265544		C19orf68	-0.438365	0.0186975	-0.645017	0.00131892		HSPG2	-0.335	0.0414		VLDLR	-0.459	0.0054
	NCKAP5L	0.413777	0.0111211		NAGPA	0.423662	0.0327669		RNASEH1	-0.439974	0.00343012	-0.462035	0.00542672		RAB8A	-0.335	0.0319		KBTBD8	-0.463	0.0178
	IWS1	0.412579	0.00268247		MANBAL	0.422817	0.0246733		SLC7A2	-0.440332	0.010581	-0.526133	0.00453525		SYNPO	-0.335	0.0469		ZNF766	-0.47	0.0299
	VPS11	0.410644	0.00678575		TRNP1	0.419385	0.0419315		DOCK5	-0.441039	0.00615568	-0.385666	0.0398636		AHR	-0.336	0.0486		AUTS2	-0.471	0.045
	FDX1L	0.41048	0.0215139		IRF9	0.419271	0.0485522		PDS5B	-0.442077	0.00416228	-0.645215	0.00131892		USB1	-0.336	0.041		VCPIP1	-0.474	0.0035
	PELI3	0.408565	0.0499876		IER5L	0.41659	0.0390827		C18orf54	-0.442086	0.0458577	-0.509406	0.0240851		LOX	-0.337	0.0414		FMNL3	-0.482	0.0072
	FAM21C	0.408325	0.0157438		PRKCDBP	0.416321	0.0240851		SLC35B4	-0.443325	0.00190562	-0.551871	0.00131892		AMOTL2	-0.338	0.0345		LRRC8B	-0.499	0.0396
	EVI5	0.407456	0.020648		CD248	0.412361	0.0330488		ELOVL5	-0.443652	0.00678575	-0.410361	0.0398636		GNAI2	-0.338	0.0397		FOXP1	-0.506	0.0072
	USP11	0.406479	0.010581		MPC1	0.410819	0.0398636		POGLUT1	-0.443783	0.00811321	-0.468471	0.00886163		SUCO	-0.338	0.0492		RBPMS2	-0.508	0.0391
	PET112	0.406384	0.0270928		TMEM132A	0.410207	0.0321513		NUP133	-0.444012	0.00100105	-0.402727	0.0185526		EXT1	-0.34	0.042		SPIN4	-0.508	0.027
	FAM122A	0.405138	0.027548		TVP23B	0.409937	0.020358		NIPA2	-0.446623	0.00268247	-0.453278	0.00354859		OSGIN2	-0.341	0.0451		SEPT7	-0.511184	0.00131892
	SLC7A11	0.404547	0.00416228		APH1B	0.409921	0.0445473		RCAN2	-0.448606	0.019203	-0.572418	0.00635678		CPNE2	-0.342	0.0424		TAF4B	-0.518	0.0035
	HSPA13	0.403177	0.00268247		TMEM11	0.409315	0.019191		CHMP1B	-0.450062	0.00556676	-0.491696	0.0080899		NSMAF	-0.342	0.0455		CERS6	-0.533	0.0163
	LGALSL	0.402795	0.0372969		XBP1	0.409126	0.0156242		STYX	-0.450426	0.00485284	-0.465115	0.00886163		CCT2	-0.343	0.0369		GCNT1	-0.534	0.0143
	PTPN4	0.402296	0.0146478		PLAU	0.408641	0.0222156		CAPZA2	-0.45111	0.00268247	-0.409941	0.0121282		CETN2	-0.343	0.0486		FGD4	-0.535	0.0105
	TUBA4A	0.402186	0.0423895		LSM10	0.408437	0.0342518		LSM14B	-0.451441	0.00343012	-0.429146	0.019191		SLC35F5	-0.343	0.0323		ITGB4	-0.535	0.0486
	DHX40	0.402142	0.0111211		IFIT1	0.404224	0.0387023		GPR126	-0.453053	0.00678575	-0.40108	0.0434474		ABLIM1	-0.344	0.041		ZNF608	-0.541	0.0387
	KIAA1279	0.401503	0.00615568		SDCBP	0.403219	0.0178149		CD274	-0.45336	0.0229597	-0.468802	0.0310658		CDK2	-0.344	0.0394		SLC30A4	-0.556	0.0143
	ZNF600	0.401424	0.0386541		CHST12	0.402865	0.0276586		CDKN2B	-0.454467	0.00999448	-0.58572	0.00131892		EPHA2	-0.344	0.0257		TIAM1	-0.563	0.0105
	MTDH	0.400875	0.00811321		MRPL18	0.401596	0.019191		SIRPA	-0.454739	0.00100105	-0.462724	0.00453525		LY6E	-0.346	0.0373		FOXA1	-0.565	0.0445
	GBA	0.40037	0.00678575		AVPI1	0.40021	0.0352684		ZFHX3	-0.455415	0.00190562	-0.55795	0.00131892		RGMB	-0.346	0.0407		PAIP2B	-0.565	0.0216
	DTX3	0.399909	0.0365804		LEPREL2	0.40003	0.0240851		FAM89A	-0.455683	0.00999448	-0.396307	0.049763		COL18A1	-0.347	0.0298		HUNK	-0.568	0.0197
	PARN	0.399025	0.0451447		USP30	0.399057	0.0458843		TMEM135	-0.457377	0.00615568	-0.448819	0.00886163		STT3B	-0.348	0.0279		SDK1	-0.605	0.0343
	ALPK3	0.39861	0.042764		JADE2	0.398985	0.0304983		CCDC117	-0.457499	0.00100105	-0.562923	0.00131892		CSTB	-0.349	0.0215		GATAD2B	-0.616	0.0013
	MFSD5	0.398516	0.00615568		RBM19	0.398659	0.0143074		ZNF275	-0.458571	0.00268247	-0.477918	0.00542672		RAB14	-0.349	0.0257		HERC2P7	-0.64	0.0419
	ANKS3	0.398474	0.0451447		MSRB1	0.397147	0.0352684		TFAM	-0.462808	0.00343012	-0.395854	0.0283168		PXDC1	-0.35	0.0298		B4GALNT3	-0.645	0.043
	FAM167A	0.397285	0.0458577		LUM	0.395692	0.0371263		FYTTD1	-0.463899	0.0111211	-0.453583	0.0294064		CRLF1	-0.351	0.0315		ADRB1	-0.654	0.0444
	CCNB1IP1	0.395975	0.0201439		MFSD2A	0.395602	0.0316275		PTCH1	-0.464212	0.0167774	-0.54727	0.00886163		RREB1	-0.351	0.045		SEC31B	-0.67	0.021
	TARS2	0.39555	0.0362174		SPTLC1	0.393444	0.0288503		CYB561	-0.4643	0.00190562	-0.496382	0.00354859		TNC	-0.351	0.0476		MAML3	-0.687	0.0305
	FAM21A	0.394557	0.01625		ZNF358	0.393111	0.0310658		TP53I11	-0.465219	0.00190562	-0.388079	0.0405481		TOR4A	-0.351	0.0303		TGFA	-0.698	0.0399
	HSD17B14	0.393006	0.0451447		PLA2G15	0.392619	0.0270247		MCM4	-0.466258	0.00190562	-0.38412	0.0321513		HIST1H1C	-0.352	0.0442		ERC2	-0.728	0.0204
	ZNF639	0.391753	0.020648		EID1	0.392387	0.0381326		LPCAT3	-0.467525	0.00343012	-0.474609	0.00453525		TNFSF9	-0.352	0.0358		NUP62CL	-0.781	0.0156
	RPS27	0.389881	0.0111211		TRIB3	0.392381	0.0253344		TM9SF3	-0.468704	0.00100105	-0.475901	0.002477		DAB2	-0.353	0.0262		RUNDC3B	-0.784	0.0064
	AP4E1	0.389416	0.0397114		KLHDC2	0.39148	0.0330488		STARD7	-0.469057	0.00416228	-0.379384	0.0371263		SYNJ2	-0.353	0.0323		SEPT11	-0.948468	0.00131892
	JMY	0.389122	0.0234321		NCKAP5L	0.390742	0.0330488		ZNF330	-0.470354	0.00100105	-0.39307	0.0235138		CCDC50	-0.354	0.0307		NAALAD2	-1.022	0.0294
	DIMT1	0.389068	0.0393712		RBCK1	0.389032	0.0270247		SLC25A30	-0.472717	0.00746852	-0.418162	0.0294064		PLEC	-0.355	0.0417		PDIA2	-1.211	0.0072
	CNNM1	0.389015	0.0458577		RPUSD1	0.387833	0.0390827		MTMR4	-0.473339	0.00100105	-0.563024	0.00131892		AJUBA	-0.356	0.0417		UQCRHL	-1.266	0.0283
	TMEM170B	0.388769	0.0417216		CREG1	0.387108	0.0405481		CEP41	-0.473618	0.00615568	-0.538681	0.00354859		SMARCE1	-0.356	0.0307
	MIER3	0.38706	0.0210755		NSMF	0.387075	0.0246733		C1orf115	-0.474167	0.0279118	-0.565578	0.0128587		COL6A3	-0.357	0.0403		Total no. genes	269
	C22orf46	0.386935	0.0466335		RNF6	0.387042	0.0276586		ICK	-0.474734	0.0116906	-0.480105	0.0148651		PGAM5	-0.357	0.0373
	WDR62	0.382934	0.0261506		C5orf15	0.386729	0.0434474		BVES	-0.477059	0.00190562	-0.530818	0.00131892		SEMA4C	-0.357	0.0253
	CRTC2	0.382808	0.0220006		KLHL15	0.386111	0.0352684		PITPNC1	-0.477922	0.00615568	-0.664964	0.00131892		UBE2D3	-0.357	0.0366
	ZNF512	0.382381	0.0336134		DEDD2	0.384578	0.0330488		THRB	-0.478846	0.00937462	-0.612532	0.00131892		AFAP1L1	-0.358	0.042
	RAB3IL1	0.381981	0.019203		ZNF593	0.383883	0.0434474		LZIC	-0.479786	0.00678575	-0.488516	0.00720159		CERS2	-0.358	0.0298
	FAM35A	0.381397	0.0499876		SPNS1	0.382513	0.0390827		PDE4A	-0.480467	0.00343012	-0.490863	0.00720159		FRMD6	-0.358	0.041
	XBP1	0.381309	0.01625		FSD1	0.382262	0.0409759		ADNP2	-0.480931	0.00100105	-0.538836	0.00131892		PDSS2	-0.358	0.0466
	WTAP	0.380135	0.0210755		LAMTOR3	0.380475	0.0294064		MKRN1	-0.48102	0.00190562	-0.421382	0.0216396		AMFR	-0.359	0.0182
	MAPK8IP1	0.378985	0.0393712		CHMP6	0.380379	0.0454681		RANBP6	-0.483862	0.00190562	-0.505609	0.00542672		MAP4K5	-0.359	0.0243
	ZNF200	0.378525	0.0365804		ATP6V1C1	0.379489	0.0327669		IRF6	-0.485689	0.0167774	-0.591789	0.00453525		WIPI2	-0.359	0.0279
	CLOCK	0.378479	0.0134674		MED16	0.378691	0.0415124		ATXN1	-0.486087	0.00100105	-0.6087	0.00131892		GRB2	-0.362	0.0182
	DNAJA1	0.378468	0.019203		HSPB1	0.378463	0.0304983		SREK1	-0.486853	0.00678575	-0.446748	0.0336521		ITGA6	-0.362	0.0182
	TMEM199	0.377339	0.0469492		PDGFRB	0.3777	0.0430465		HNRNPA3	-0.487191	0.00100105	-0.555528	0.00131892		AGRN	-0.363	0.0187
	ZFP90	0.377291	0.0288697		NFKBIA	0.377474	0.0438827		TRIB1	-0.488447	0.00343012	-0.437881	0.0270247		ABRACL	-0.364	0.0442
	GTF2A1	0.37675	0.0152281		KEAP1	0.376488	0.0321513		POLD3	-0.489284	0.00268247	-0.461522	0.0104544		AFAP1	-0.365	0.0182
	CCDC127	0.375497	0.0399916		MRPL14	0.376479	0.0415124		BICC1	-0.489876	0.00615568	-0.497264	0.0156242		SCO1	-0.365	0.0275
	CMTR2	0.375117	0.0172507		FAM53C	0.376029	0.0430465		ABHD10	-0.490369	0.00190562	-0.391807	0.0438827		TDRP	-0.365	0.045
	RBM19	0.375095	0.0210755		MTDH	0.375684	0.0330488		VSIG10	-0.490473	0.00416228	-0.689802	0.00131892		IRS1	-0.367	0.042
	TRAK2	0.374294	0.0152281		LGALS3BP	0.374809	0.0469462		ERGIC2	-0.490539	0.00100105	-0.446633	0.00959379		MYL12A	-0.367	0.0253
	SACM1L	0.374052	0.019203		SLC2A6	0.373785	0.0316275		UBE2D2	-0.492023	0.00100105	-0.434679	0.00720159		ST13	-0.367	0.0157
	RLF	0.37404	0.0196345		NINJ1	0.373764	0.049763		C11orf95	-0.49227	0.00100105	-0.40502	0.0196789		ARHGAP10	-0.368	0.0358
	TOMM5	0.373932	0.0182017		SCAND1	0.37325	0.0443532		TMED10	-0.492821	0.00100105	-0.504916	0.00131892		DSCR3	-0.369	0.0192
	CCDC71	0.37305	0.0479465		POMP	0.373132	0.0352684		ACOX1	-0.494501	0.0140345	-0.557366	0.0143074		EXTL3	-0.369	0.0417
	OGFOD2	0.372646	0.0458577		IFI30	0.372559	0.0474339		TMBIM1	-0.495172	0.00100105	-0.471696	0.0112692		FBLIM1	-0.369	0.0323
	TTC17	0.372379	0.01625		ECHS1	0.372212	0.0259063		C12orf49	-0.495443	0.00190562	-0.460465	0.00886163		PALLD	-0.369	0.0196
	ANP32B	0.37133	0.0210755		YIPF4	0.37085	0.0419315		TRIM23	-0.495706	0.00100105	-0.522277	0.00131892		RPS6KA4	-0.369	0.0201
	SLC38A7	0.37116	0.0399916		PQLC2	0.369494	0.0469462		RNF2	-0.495757	0.00416228	-0.493785	0.00131892		SH3PXD2A	-0.369	0.0173
	MRPL46	0.371082	0.0446056		UHMK1	0.368911	0.0365094		LYPLA1	-0.495989	0.00100105	-0.477005	0.00131892		PLK2	-0.37	0.0248
	ACP2	0.37108	0.0349001		MRPL12	0.368887	0.0376319		RAB3IP	-0.496605	0.00811321	-0.544994	0.00453525		PGM2	-0.371	0.0206
	CTAGE5	0.370925	0.0270928		DYNLL1	0.368831	0.0348139		ELOVL2	-0.496767	0.0288697	-0.631287	0.00720159		KAT2B	-0.372	0.042
	ZBTB41	0.370923	0.0297711		USP11	0.367766	0.0423078		SFMBT2	-0.497188	0.0111211	-0.540672	0.0112692		ATP5D	-0.375	0.0267
	AK4	0.369425	0.0461496		SERTAD3	0.36775	0.0489864		LYPD6	-0.498044	0.00615568	-0.576078	0.002477		SHROOM3	-0.375	0.0354
	FTSJ2	0.366847	0.0256846		BAX	0.366823	0.0478374		TRIM2	-0.498463	0.00100105	-0.459113	0.0080899		ROBO1	-0.376	0.0431
	ATRX	0.366314	0.0220006		UAP1L1	0.366738	0.0423078		KIF21B	-0.499007	0.00343012	-0.446645	0.0398636		SPARC	-0.376	0.039
	BTN2A1	0.365539	0.0238413		NEK7	0.364571	0.0400785		SPINT1	-0.499267	0.00100105	-0.535543	0.00131892		TM4SF1	-0.376	0.0248
	PARP6	0.364712	0.0349001		TUBB2A	0.364225	0.0485522		PHTF1	-0.499268	0.00190562	-0.477836	0.00720159		ADAMTS1	-0.377	0.0479
	ZNF292	0.36411	0.0302755		VPS11	0.36406	0.0398636		PLEKHM3	-0.500407	0.00100105	-0.652116	0.00131892		AIM1	-0.378	0.0469
	FAM73A	0.36364	0.0441809		GBA	0.362388	0.0405481		ITPRIPL2	-0.501963	0.00100105	-0.434572	0.0080899		PLEKHG5	-0.378	0.04
	PPP4R2	0.363597	0.0393712		NSDHL	0.362306	0.0458843		UBIAD1	-0.502458	0.00190562	-0.464694	0.00886163		ATP6V0A1	-0.379	0.0225
	GZF1	0.363216	0.0483172		TK1	0.360636	0.0400785		ST3GAL1	-0.504968	0.00100105	-0.65528	0.00131892		AP1S1	-0.38	0.0094
	ZEB1	0.362737	0.0293562		PNRC1	0.358004	0.0492938		MAP2K1	-0.505256	0.00100105	-0.375675	0.0400785		MYH9	-0.381	0.0315
	RAD50	0.362414	0.0196345		DCTN4	0.356023	0.0443532		EP300	-0.507478	0.00100105	-0.508559	0.00131892		TSPAN6	-0.382	0.0177
	LAMTOR3	0.362251	0.0261506		AURKAIP1	0.354329	0.0492938		PSMD5	-0.509018	0.00100105	-0.417256	0.0128587		ARHGEF7	-0.383	0.0163
	MFSD2A	0.362083	0.0369133		PMAIP1	0.353854	0.0445473		HECA	-0.510863	0.00190562	-0.609692	0.00131892		TGFBI	-0.383	0.0135
	TTI1	0.361509	0.0369133		ABHD17A	0.346881	0.0482784		MFSD6	-0.515453	0.00100105	-0.653705	0.00131892		CANT1	-0.385	0.0123
	CLIP3	0.361337	0.0476368		ZWINT	-0.350106	0.0478374		SLC39A14	-0.516078	0.00100105	-0.526688	0.00131892		SHC1	-0.385	0.0128
	MCOLN1	0.360468	0.0210755		C18orf25	-0.35061	0.0450093		AQP3	-0.518127	0.0331793	-0.570754	0.0336521		FHL1	-0.386	0.0206
	KLHDC2	0.360192	0.0399916		MALAT1	-0.351009	0.0492938		UBAC2	-0.518414	0.00100105	-0.386376	0.0298943		SOAT1	-0.386	0.0056
	COPRS	0.359909	0.0403258		FBXW11	-0.351862	0.0445473		GHITM	-0.518892	0.00100105	-0.447755	0.00959379		FAM43A	-0.387	0.0201
	CWC22	0.359812	0.0311835		FBXW2	-0.352391	0.0485522		POLR3F	-0.519034	0.00100105	-0.567557	0.00131892		NT5DC1	-0.387	0.0279
	SDF2	0.359573	0.0357981		HK2	-0.352537	0.0430465		MET	-0.519521	0.00100105	-0.438509	0.002477		ME1	-0.389	0.0094
	ABCF1	0.358796	0.0234321		RAB31	-0.354138	0.0482784		GNE	-0.520146	0.00100105	-0.502533	0.002477		RDH10	-0.389	0.0279
	CHM	0.358563	0.0403258		G3BP2	-0.355385	0.0423078		SIPA1L2	-0.520248	0.00100105	-0.586207	0.00131892		SCD5	-0.389	0.0173
	SPTLC1	0.358143	0.0362174		ATXN1L	-0.355774	0.0423078		LOC146880	-0.521375	0.0111211	-0.586719	0.00635678		THRAP3	-0.39	0.0081
	MFN2	0.358043	0.0234321		SETD8	-0.356169	0.0443532		PTPRH	-0.521473	0.00100105	-0.484329	0.0104544		BAG3	-0.391	0.0111
	SLC39A9	0.357466	0.042764		EIF4EBP2	-0.356352	0.0438827		KIAA0040	-0.522534	0.00268247	-0.560934	0.00131892		EPS8	-0.392	0.0111
	BPTF	0.356903	0.0172507		ATAD2	-0.356387	0.0419315		DERL1	-0.522738	0.00100105	-0.488185	0.00131892		SLC25A25	-0.392	0.0094
	RBCK1	0.356618	0.0311835		TANC2	-0.358786	0.0454681		MCM3	-0.524622	0.00100105	-0.533584	0.00131892		CAV1	-0.393	0.0257
	USP25	0.356201	0.031934		OSBPL3	-0.359036	0.0478374		CERK	-0.525011	0.00100105	-0.460654	0.00720159		A4GALT	-0.394	0.0323
	AP5B1	0.355338	0.0288697		FAM129A	-0.362104	0.0464162		SLC31A1	-0.527729	0.00100105	-0.536556	0.00131892		ENPP1	-0.394	0.0315
	ZNF518B	0.354883	0.0386541		YIPF5	-0.362121	0.0423078		CCND2	-0.527793	0.00100105	-0.859769	0.00131892		FSCN1	-0.394	0.0111
	PTPN13	0.354645	0.0344994		SLC35E1	-0.362398	0.0489864		MFSD9	-0.531953	0.00190562	-0.598834	0.00131892		ERGIC1	-0.395	0.0068
	MRPL27	0.353778	0.0461496		AGO2	-0.368034	0.0474339		LMNB1	-0.532886	0.00268247	-0.457811	0.00959379		JUP	-0.395	0.0056
	FAM175B	0.353771	0.0279118		F11R	-0.3685	0.0492938		RTN3	-0.533793	0.00100105	-0.432606	0.00720159		LPAR1	-0.395	0.0128
	ATP6V1G1	0.35349	0.0243432		CTCF	-0.369879	0.049763		EXOC2	-0.533843	0.00100105	-0.462192	0.00131892		GINS3	-0.398	0.0238
	UVRAG	0.353469	0.0463773		RYBP	-0.369985	0.0400785		MRPS10	-0.535465	0.00100105	-0.511852	0.00131892		POT1	-0.399	0.042
	TRIB3	0.353415	0.0293562		CTTNBP2NL	-0.370175	0.0438827		WDFY1	-0.536229	0.00100105	-0.508182	0.00131892		YKT6	-0.4	0.0068
	SLC30A6	0.352574	0.0307309		EPG5	-0.370993	0.0316275		GFM1	-0.536622	0.00100105	-0.407466	0.0148651		ABHD17C	-0.402	0.0275
	SMG8	0.352514	0.0288697		FLNB	-0.37161	0.0396438		INSIG2	-0.538081	0.00100105	-0.570308	0.00131892		ULBP2	-0.402	0.0182
	RAB7A	0.352413	0.0315367		WDR1	-0.373463	0.0492938		ERI1	-0.538545	0.00190562	-0.402293	0.0240851		VOPP1	-0.402	0.0049
	SLCO4A1	0.352333	0.0369133		DLC1	-0.374052	0.0458843		RAI14	-0.538557	0.00100105	-0.494163	0.00354859		C1orf21	-0.403	0.0486
	KLHL18	0.351844	0.0455328		CSNK1G3	-0.374951	0.0398636		CDH2	-0.538639	0.00100105	-0.4211	0.0135668		NRP2	-0.405	0.0366
	OLFM2	0.351766	0.0397114		CREBBP	-0.37526	0.0330488		ACBD7	-0.538837	0.0266552	-0.8349	0.00131892		ARHGEF3	-0.407	0.0466
	SF3B2	0.351707	0.031934		MAP2K1	-0.375675	0.0400785		MYO10	-0.540426	0.00100105	-0.520146	0.00131892		PTP4A3	-0.409	0.0128
	IREB2	0.351132	0.0261506		CCDC43	-0.376291	0.0400785		NR3C1	-0.540506	0.00100105	-0.58585	0.00131892		ADARB1	-0.411	0.0238
	THOC2	0.350214	0.0256846		H1F0	-0.376852	0.0288503		CGN	-0.540995	0.00100105	-0.589185	0.00131892		GTF2F2	-0.411	0.0088
	PRPF3	0.34735	0.0410432		KLF5	-0.378399	0.0434474		BIK	-0.541198	0.00485284	-0.523696	0.019191		IL1R1	-0.411	0.0215
	MTF1	0.346851	0.0488953		STARD7	-0.379384	0.0371263		FBXW7	-0.542119	0.00268247	-0.610742	0.00131892		SYTL2	-0.411	0.0289
	AHSA1	0.343194	0.0349001		TP53INP1	-0.379416	0.0454681		NCK2	-0.542218	0.00100105	-0.401217	0.0259063		AP1S2	-0.412	0.0182
	EIF2AK3	0.343187	0.047325		TIA1	-0.379513	0.0310658		PTPRG	-0.542461	0.00100105	-0.433192	0.0381326		HDAC1	-0.412	0.0027
	UPF2	0.33998	0.0340448		LSM14A	-0.380173	0.0246733		KCTD10	-0.546048	0.00100105	-0.446815	0.00542672		NUSAP1	-0.412	0.0081
	BRAP	0.339939	0.043447		EPAS1	-0.380869	0.0330488		USP22	-0.546292	0.00100105	-0.510082	0.00131892		UBA3	-0.412	0.01
	KIAA2026	0.339041	0.0397114		CSNK1D	-0.38229	0.0270247		TMEM248	-0.546574	0.00100105	-0.534932	0.00131892		GLRB	-0.413	0.0323
	ZFYVE9	0.337616	0.0399916		RRAGC	-0.382586	0.0259063		ARL1	-0.54719	0.00100105	-0.45862	0.00354859		CALM2	-0.418	0.0111
	RASSF1	0.335242	0.0441809		DGKD	-0.383584	0.0445473		BEND3	-0.548905	0.00100105	-0.66211	0.00131892		CHRNB1	-0.418	0.022
	MOGS	0.335239	0.0372969		MCM4	-0.38412	0.0321513		CDC42SE1	-0.550481	0.00100105	-0.626748	0.00131892		H2AFY	-0.418	0.0201
	APPBP2	0.334919	0.0369133		PHF21A	-0.384952	0.0330488		TNFRSF21	-0.550509	0.00100105	-0.476953	0.00886163		KLHL29	-0.419	0.014
	SUPV3L1	0.332029	0.0390281		PAQR3	-0.385083	0.0423078		PLEKHA2	-0.550629	0.00100105	-0.416239	0.0135668		EDRF1	-0.42	0.01
	SDCBP	0.331959	0.0410432		TMED2	-0.38529	0.0348139		SMAP1	-0.550733	0.00100105	-0.592455	0.00131892		S100A10	-0.42	0.0056
	CEP350	0.326667	0.0469492		TAX1BP1	-0.385394	0.0396438		KIAA1244	-0.551843	0.00100105	-0.688876	0.00131892		GNB5	-0.421	0.014
	KDM5C	0.326004	0.0407433		NRIP1	-0.385649	0.0445473		CLN6	-0.553239	0.00100105	-0.396464	0.0298943		RHOD	-0.424	0.0163
	LRPPRC	0.325303	0.0495929		DOCK5	-0.385666	0.0398636		FAM107B	-0.55459	0.00100105	-0.486205	0.00131892		SNAI2	-0.424	0.0476
	POMP	0.323428	0.0495929		TMEM39A	-0.385841	0.0294064		EPAS1	-0.555945	0.00100105	-0.380869	0.0330488		TRNAU1AP	-0.425	0.0431
	ATG2A	0.322122	0.0407433		BNIP3L	-0.386008	0.0235138		BTG1	-0.556616	0.00100105	-0.561932	0.00131892		S100A4	-0.426	0.01
	GOLGB1	0.321686	0.0466335		UBAC2	-0.386376	0.0298943		NHLRC3	-0.557392	0.00343012	-0.562799	0.002477		NANP	-0.428	0.0243
	FAM208B	0.318172	0.0466335		TRIM8	-0.386632	0.0235138		RSPRY1	-0.558144	0.00100105	-0.559401	0.00131892		MME	-0.429	0.0068
	EPG5	-0.314685	0.049229		TMCC1	-0.387262	0.0405481		PRR5L	-0.558281	0.00416228	-0.48633	0.0170889		GPX1	-0.43	0.0042
	ESYT2	-0.318783	0.0423895		FOXJ2	-0.387345	0.0445473		GPD2	-0.559377	0.00100105	-0.605504	0.00131892		CALD1	-0.431	0.0068
	STK4	-0.320757	0.0417216		TP53I11	-0.388079	0.0405481		ALS2CL	-0.559441	0.00100105	-0.660113	0.00131892		DKK1	-0.431	0.0271
	AES	-0.322225	0.0461496		G2E3	-0.390782	0.0489864		GABARAPL2	-0.560158	0.00100105	-0.421585	0.0143074		ITGA4	-0.431	0.0123
	ATP2B4	-0.325598	0.0463773		ABHD10	-0.391807	0.0438827		CTSC	-0.560626	0.00100105	-0.397225	0.0298943		CPOX	-0.433	0.034
	UGP2	-0.325791	0.0455328		GFPT1	-0.392325	0.0259063		VPS36	-0.562493	0.00100105	-0.45875	0.00959379		TPM4	-0.434	0.0027
	PTAR1	-0.326035	0.0479465		STK3	-0.392405	0.0390827		PELI2	-0.562535	0.00190562	-0.774951	0.00131892		PAPSS2	-0.435	0.0088
	ABR	-0.326546	0.0476368		ZSCAN29	-0.392789	0.0409759		MLEC	-0.563478	0.00100105	-0.603347	0.00131892		TMX1	-0.435	0.0056
	FXYD5	-0.329117	0.0451447		ZNF330	-0.39307	0.0235138		ETNK1	-0.564126	0.0256846	-0.605996	0.0352684		FAM195B	-0.436	0.0081
	DUSP5	-0.329721	0.0479465		LRRFIP1	-0.393937	0.0128587		STAU1	-0.566632	0.00100105	-0.520538	0.00453525		HMGA2	-0.436	0.0106
	DNAJC5	-0.330593	0.0393712		PTAR1	-0.394952	0.0170889		WDR1	-0.56672	0.00100105	-0.373463	0.0492938		SERPINB1	-0.436	0.0117
	EIF3A	-0.331387	0.0451447		FKTN	-0.394973	0.0348139		CAMK2D	-0.566942	0.00100105	-0.410563	0.0427178		NIP7	-0.437	0.04
	SLC35E1	-0.331451	0.0410432		TFAM	-0.395854	0.0283168		ANKLE2	-0.570067	0.00100105	-0.515805	0.00131892		CDKN1A	-0.438	0.0027
	RALB	-0.332468	0.0413982		FAM89A	-0.396307	0.049763		TM2D3	-0.570319	0.00100105	-0.43832	0.0210278		NUB1	-0.438	0.0062
	GALNT10	-0.332828	0.043447		CLN6	-0.396464	0.0298943		ZCCHC14	-0.570776	0.00100105	-0.594691	0.00131892		SOX4	-0.438	0.0225
	NELFCD	-0.333773	0.0463773		TACC2	-0.396683	0.0330488		CCDC167	-0.573888	0.00100105	-0.402153	0.0387023		RAP2C	-0.441	0.0168
	ZDHHC9	-0.334096	0.043447		IQSEC1	-0.397135	0.0430465		PHLPP1	-0.574091	0.00100105	-0.412475	0.0196789		MYC	-0.442	0.0196
	HSPG2	-0.334698	0.0413982		CTSC	-0.397225	0.0298943		PIEZO2	-0.575354	0.00416228	-0.711087	0.00131892		PBX3	-0.442	0.0117
	SYNPO	-0.335034	0.0469492		NUS1	-0.397517	0.0222156		DGKH	-0.576175	0.0196345	-0.593945	0.0288503		PIGC	-0.442	0.0182
	GNAI1	-0.335089	0.0449679		DIAPH1	-0.398114	0.0246733		LYN	-0.578014	0.00100105	-0.460475	0.0080899		QDPR	-0.442	0.0111
	RAB8A	-0.33543	0.031934		CEBPG	-0.398618	0.0143074		BTF3L4	-0.578263	0.00100105	-0.593765	0.00131892		RSAD1	-0.442	0.014
	FLNB	-0.335735	0.0315367		QTRTD1	-0.400704	0.0288503		NCAM1	-0.578392	0.00556676	-0.669101	0.00131892		TAGLN2	-0.444	0.0062
	AHR	-0.335984	0.0486231		GPR126	-0.40108	0.0434474		GJA1	-0.579734	0.00100105	-0.444972	0.002477		CARD10	-0.445	0.0135
	USB1	-0.336325	0.0410432		NCK2	-0.401217	0.0259063		ARL6IP1	-0.579749	0.00100105	-0.435681	0.00959379		RAB10	-0.445	0.0027
	LOX	-0.336888	0.0413982		CCDC167	-0.402153	0.0387023		MTMR9	-0.581142	0.00100105	-0.587772	0.00131892		ERLIN1	-0.446	0.001
	FAM126B	-0.337254	0.0451447		ERI1	-0.402293	0.0240851		COTL1	-0.582387	0.00100105	-0.402401	0.0128587		GSTM4	-0.446	0.0128
	SUCO	-0.337618	0.049229		COTL1	-0.402401	0.0128587		INHBA	-0.583566	0.010581	-0.60271	0.0178149		NUF2	-0.447	0.0489
	GNAI2	-0.33799	0.0397114		NDRG3	-0.402487	0.019191		SUMO1	-0.584271	0.00100105	-0.594796	0.00131892		PANX1	-0.447	0.0056
	AMOTL2	-0.338023	0.0344994		PARVA	-0.402608	0.0163326		ENAH	-0.584313	0.00100105	-0.604993	0.00131892		SLC4A11	-0.448	0.0111
	CTCF	-0.339066	0.0410432		TNRC6B	-0.402689	0.0270247		MEAF6	-0.586208	0.00100105	-0.422051	0.0163326		SEC14L1	-0.449	0.0049
	EXT1	-0.340313	0.0419839		NUP133	-0.402727	0.0185526		PDCD7	-0.587424	0.00100105	-0.464747	0.0170889		RRM2	-0.451	0.001
	AP1G1	-0.34072	0.0311835		C11orf95	-0.40502	0.0196789		UBE2H	-0.588696	0.00100105	-0.595531	0.00131892		HSP90AA1	-0.452	0.0382
	OSGIN2	-0.341076	0.0451447		CBLL1	-0.405343	0.0253344		MYCBP2	-0.589089	0.00100105	-0.67031	0.00131892		RCAN1	-0.453	0.0034
	CPNE2	-0.342244	0.0423895		FZD1	-0.405357	0.0400785		CREBL2	-0.589731	0.00100105	-0.535139	0.002477		F2RL1	-0.454	0.0049
	NSMAF	-0.342247	0.0455328		LARP1	-0.406072	0.0196789		SLC35A2	-0.589891	0.00100105	-0.503076	0.00131892		POFUT2	-0.455	0.0027
	CETN2	-0.342501	0.0486231		LARS	-0.40643	0.0246733		GLE1	-0.590026	0.00100105	-0.540638	0.00131892		GRHPR	-0.457	0.001
	SLC35F5	-0.342613	0.0323278		CCDC92	-0.407199	0.0270247		SUV39H2	-0.593186	0.00100105	-0.636433	0.00131892		SFRP1	-0.457	0.0027
	CCT2	-0.34338	0.0369133		GFM1	-0.407466	0.0148651		STXBP5	-0.59365	0.00100105	-0.605111	0.00131892		TTYH3	-0.457	0.0019
	EPHA2	-0.3436	0.0256846		TMX4	-0.407821	0.0222156		HMGCR	-0.593964	0.00100105	-0.570871	0.00131892		LOXL2	-0.459	0.0027
	TIA1	-0.343731	0.0399916		BRWD3	-0.408	0.0196789		STAT3	-0.594627	0.00100105	-0.425934	0.0112692		CYR61	-0.46	0.001
	CDK2	-0.343927	0.0393712		CITED2	-0.409135	0.00959379		SHROOM2	-0.595604	0.00416228	-0.602561	0.0143074		FUT4	-0.46	0.01
	ABLIM1	-0.344409	0.0410432		CAPZA2	-0.409941	0.0121282		SP6	-0.596183	0.0152281	-0.640313	0.0196789		NDN	-0.46	0.039
	LY6E	-0.345862	0.0372969		ELOVL5	-0.410361	0.0398636		ADAT2	-0.59621	0.00485284	-0.642088	0.00635678		ARSJ	-0.461	0.0187
	RGMB	-0.346195	0.0407433		CAMK2D	-0.410563	0.0427178		PTMA	-0.59696	0.00100105	-0.577121	0.00131892		VWA8	-0.461	0.0157
	COL18A1	-0.347331	0.0297711		PHLPP1	-0.412475	0.0196789		PARG	-0.597453	0.00100105	-0.608048	0.00131892		SUSD5	-0.463	0.0177
	STT3B	-0.348255	0.0279118		ABR	-0.412983	0.0196789		RCAN3	-0.597705	0.00100105	-0.549946	0.00635678		IL13RA1	-0.464	0.0062
	RAB14	-0.34862	0.0256846		RPS6KB1	-0.413732	0.020358		PTP4A1	-0.598127	0.00100105	-0.546658	0.00131892		LOXL1	-0.464	0.0201
	CSTB	-0.348745	0.0215139		CDC42BPA	-0.41426	0.00720159		RAPGEF3	-0.598405	0.00100105	-0.51844	0.0128587		TFAP2A	-0.465	0.0152
	PXDC1	-0.349642	0.0297711		PLEKHA2	-0.416239	0.0135668		HERC3	-0.598664	0.00100105	-0.568601	0.00131892		TPST2	-0.466	0.0027
	FKBP5	-0.350148	0.0419839		CSNK2A1	-0.416612	0.0148651		GRAMD1B	-0.599105	0.00100105	-0.650495	0.00131892		EEF2K	-0.467	0.0157
	CRLF1	-0.350654	0.0315367		PSMD5	-0.417256	0.0128587		GLOD4	-0.601443	0.00268247	-0.623087	0.00131892		NIPAL1	-0.467	0.0459
	TOR4A	-0.350685	0.0302755		SLC25A30	-0.418162	0.0294064		DCAKD	-0.602084	0.00100105	-0.441967	0.0400785		NEDD9	-0.468	0.0466
	RREB1	-0.351097	0.0449679		PICALM	-0.418305	0.0304983		CLIC4	-0.602275	0.00100105	-0.479454	0.0121282		GLI2	-0.47	0.0262
	TNC	-0.35144	0.0476368		MED13	-0.419247	0.00720159		KIF26A	-0.603186	0.00100105	-0.424743	0.0330488		TMA16	-0.472	0.0135
	RPS6KB1	-0.35156	0.0353763		PITPNA	-0.420104	0.0135668		UFC1	-0.603499	0.00100105	-0.486123	0.00131892		PM20D2	-0.474	0.0062
	TNFSF9	-0.351595	0.0357981		TLE4	-0.420177	0.0148651		IGSF3	-0.608332	0.00100105	-0.607318	0.00635678		FAM214B	-0.475	0.0019
	HIST1H1C	-0.351996	0.0441809		CDH2	-0.4211	0.0135668		KIF26B	-0.610805	0.00678575	-0.80415	0.00131892		MAPKAPK5	-0.475	0.0177
	SYNJ2	-0.352757	0.0323278		MKRN1	-0.421382	0.0216396		MYO1B	-0.611592	0.00100105	-0.522375	0.00131892		MGLL	-0.475	0.001
	DAB2	-0.353018	0.0261506		GABARAPL2	-0.421585	0.0143074		GLIS3	-0.6121	0.00100105	-0.574391	0.002477		FZD3	-0.477	0.0211
	COL27A1	-0.353684	0.0390281		RAPH1	-0.421589	0.0327669		PTPRB	-0.614051	0.00556676	-0.586237	0.0135668		GPR137B	-0.478	0.0128
	CCDC50	-0.354485	0.0307309		MEAF6	-0.422051	0.0163326		ANKH	-0.614163	0.00100105	-0.614599	0.00131892		FKBP1A	-0.479	0.001
	TRAF6	-0.354847	0.0344994		IRGQ	-0.422293	0.0163326		PMEL	-0.614658	0.00100105	-0.699177	0.002477		RASA3	-0.481	0.0034
	PLEC	-0.354973	0.0417216		RAB3B	-0.422395	0.00959379		FZD1	-0.614742	0.00100105	-0.405357	0.0400785		AR	-0.482	0.0414
	TLE4	-0.355109	0.0297711		KIAA1147	-0.422435	0.0348139		ERCC4	-0.615829	0.00100105	-0.612648	0.00131892		RAMP1	-0.482	0.0027
	SMARCE1	-0.355689	0.0307309		ANXA1	-0.422661	0.0148651		ANXA3	-0.616522	0.00100105	-0.495628	0.00542672		IFITM2	-0.484	0.001
	AJUBA	-0.356453	0.0417216		KIF26A	-0.424743	0.0330488		PCNX	-0.617797	0.00100105	-0.665507	0.00131892		RNF144A	-0.486	0.0279
	SEMA4C	-0.356735	0.025276		PTK2B	-0.425836	0.0316275		RFC5	-0.617884	0.00100105	-0.51737	0.00453525		WNT5A	-0.486	0.001
	UBE2D3	-0.35687	0.0365804		STAT3	-0.425934	0.0112692		SRI	-0.618303	0.00100105	-0.674211	0.00131892		ADAM19	-0.487	0.0019
	COL6A3	-0.357191	0.0403258		SETD7	-0.426047	0.0128587		TBL1X	-0.618805	0.00100105	-0.676582	0.00131892		ANKRD1	-0.489	0.0173
	PGAM5	-0.357445	0.0372969		EIF3A	-0.42611	0.0210278		PDLIM5	-0.62088	0.00100105	-0.448544	0.0400785		DKK3	-0.489	0.001
	KLF5	-0.357664	0.0362174		CADM4	-0.426217	0.0080899		RYK	-0.621136	0.00100105	-0.450693	0.0080899		GNG11	-0.489	0.0034
	PDSS2	-0.357852	0.0466335		INA	-0.428203	0.019191		ZNF827	-0.621148	0.00268247	-0.612825	0.0135668		GPRC5A	-0.489	0.001
	FRMD6	-0.357867	0.0410432		ADAM10	-0.428445	0.0112692		DSCC1	-0.621456	0.00100105	-0.429882	0.0464162		CTGF	-0.49	0.001
	AFAP1L1	-0.358045	0.0419839		LSM14B	-0.429146	0.019191		DOCK4	-0.622871	0.00100105	-0.799758	0.00131892		CCDC71L	-0.491	0.0034
	CERS2	-0.358485	0.0297711		DSCC1	-0.429882	0.0464162		BBS10	-0.623485	0.00190562	-0.639257	0.00131892		VASP	-0.491	0.001
	AMFR	-0.3586	0.0182017		KLHL12	-0.431043	0.0148651		PKP1	-0.623531	0.010581	-0.580626	0.0358901		PRSS23	-0.492	0.001
	MAP4K5	-0.358694	0.0243432		FKBP5	-0.431085	0.0163326		ETS1	-0.625887	0.00100105	-0.524051	0.00131892		COL3A1	-0.495	0.0049
	WIPI2	-0.359204	0.0279118		ZMPSTE24	-0.431884	0.00959379		ADAMTS9	-0.627057	0.0238413	-0.731389	0.0222156		KLF2	-0.496	0.0081
	CSNK1D	-0.359626	0.0167774		RTN3	-0.432606	0.00720159		WIPF1	-0.627402	0.00100105	-0.500817	0.00886163		PKD2	-0.496	0.001
	GRB2	-0.361755	0.0182017		UPF3A	-0.432697	0.0128587		TMCO3	-0.627718	0.00100105	-0.505526	0.00131892		NEK6	-0.497	0.0034
	ITGA6	-0.362036	0.0182017		ETF1	-0.433078	0.0135668		KIF13A	-0.629872	0.00100105	-0.604735	0.00886163		ZNF365	-0.498	0.0439
	AGRN	-0.36316	0.0186975		PTPRG	-0.433192	0.0381326		TMEM87A	-0.63098	0.00100105	-0.471546	0.00453525		ENOPH1	-0.504	0.001
	ABRACL	-0.36398	0.0441809		ITPRIPL2	-0.434572	0.0080899		HUWE1	-0.6318	0.00100105	-0.484582	0.00720159		MARCH4	-0.504	0.0394
	CBX5	-0.364497	0.0177462		UBE2D2	-0.434679	0.00720159		PSAT1	-0.632328	0.00100105	-0.516601	0.00131892		TAPBP	-0.505	0.001
	TMX4	-0.364577	0.0362174		ZDHHC9	-0.435142	0.00959379		INA	-0.633212	0.00100105	-0.428203	0.019191		EFEMP1	-0.506	0.0034
	SCO1	-0.364598	0.027548		ARL6IP1	-0.435681	0.00959379		SLC35A1	-0.633438	0.00100105	-0.479056	0.0185526		PLGRKT	-0.506	0.0446
	SIK3	-0.364608	0.0196345		GOLGA4	-0.436564	0.0128587		RAC1	-0.63391	0.00100105	-0.4783	0.00453525		RBM3	-0.506	0.001
	TDRP	-0.36465	0.0449679		PDE4D	-0.437683	0.0222156		SCRN1	-0.63398	0.00100105	-0.658012	0.00131892		TNFRSF11B	-0.506	0.0081
	AFAP1	-0.3648	0.0182017		C5orf51	-0.437754	0.00635678		TXNRD1	-0.634372	0.00100105	-0.561143	0.00131892		CDC42EP5	-0.509	0.0081
	RAB3B	-0.366258	0.01625		TRIB1	-0.437881	0.0270247		COL13A1	-0.634719	0.00100105	-0.577034	0.00131892		RFX1	-0.509	0.0157
	MYL12A	-0.366536	0.025276		TM2D3	-0.43832	0.0210278		TTC9	-0.637025	0.00100105	-0.700979	0.00131892		F3	-0.513	0.001
	ST13	-0.366709	0.0157438		MET	-0.438509	0.002477		ALDH3A2	-0.63747	0.00100105	-0.581991	0.00131892		SGK223	-0.513	0.0034
	IRS1	-0.367248	0.0419839		BMP2	-0.439579	0.0482784		PRKACB	-0.638186	0.00100105	-0.554967	0.00131892		FAM26E	-0.514	0.0106
	ZBTB10	-0.367438	0.0284477		GALNT7	-0.440841	0.0185526		NAV2	-0.63902	0.00100105	-0.553737	0.00354859		ADAM12	-0.516	0.0168
	ARHGAP10	-0.368395	0.0357981		ZFYVE20	-0.441397	0.019191		ZZEF1	-0.640779	0.00100105	-0.728467	0.00131892		B2M	-0.516	0.01
	PALLD	-0.368553	0.0196345		DCAKD	-0.441967	0.0400785		PARVA	-0.642794	0.00100105	-0.402608	0.0163326		LHX2	-0.516	0.0349
	DSCR3	-0.368612	0.019203		PTPN1	-0.442456	0.0080899		MMGT1	-0.645451	0.00100105	-0.682071	0.00131892		CNIH3	-0.517	0.0428
	RPS6KA4	-0.368987	0.0201439		CNTRL	-0.443437	0.0246733		B4GALT5	-0.645709	0.00100105	-0.657343	0.00131892		SULF2	-0.517	0.0027
	FBLIM1	-0.369045	0.0323278		KIAA1671	-0.443762	0.0458843		ITPKB	-0.646578	0.00100105	-0.655991	0.00131892		DCK	-0.518	0.001
	EXTL3	-0.369318	0.0417216		GJA1	-0.444972	0.002477		CELF1	-0.64661	0.00100105	-0.752295	0.00131892		MXRA7	-0.518	0.001
	SH3PXD2A	-0.36946	0.0172507		ZNF550	-0.445157	0.0178149		IL4R	-0.646645	0.00100105	-0.502799	0.002477		SFN	-0.518	0.0248
	H1F0	-0.369844	0.0177462		ERGIC2	-0.446633	0.00959379		RPF2	-0.646672	0.00100105	-0.560002	0.00131892		NHSL1	-0.52	0.034
	PLK2	-0.370251	0.0247615		KIF21B	-0.446645	0.0398636		HSPA4L	-0.64688	0.00100105	-0.606756	0.00131892		CNKSR3	-0.522	0.0034
	PGM2	-0.371058	0.020648		SREK1	-0.446748	0.0336521		LIFR	-0.648068	0.00100105	-0.74248	0.00131892		MBP	-0.524	0.0123
	KAT2B	-0.372237	0.0419839		KCTD10	-0.446815	0.00542672		RNF168	-0.649145	0.00100105	-0.679202	0.00131892		DUSP2	-0.527	0.0049
	RAB11FIP1	-0.373894	0.0229597		NIN	-0.44747	0.0185526		TSPYL4	-0.649826	0.00100105	-0.599103	0.00131892		ADAMTS15	-0.528	0.0442
	NR1D2	-0.374682	0.0186975		GHITM	-0.447755	0.00959379		TMEM131	-0.651121	0.00100105	-0.645168	0.00131892		MESDC1	-0.528	0.0027
	SHROOM3	-0.375029	0.0353763		GABBR1	-0.448026	0.0196789		MSN	-0.651504	0.00100105	-0.597127	0.00131892		NTN4	-0.529	0.001
	PITPNA	-0.375252	0.01625		PDLIM5	-0.448544	0.0400785		RGS2	-0.651637	0.00100105	-0.455406	0.0434474		TMEM107	-0.529	0.0327
	ATP5D	-0.37539	0.0266552		TMEM135	-0.448819	0.00886163		PIK3C2B	-0.654167	0.00485284	-0.574616	0.0316275		WNT7B	-0.531	0.0027
	ROBO1	-0.375542	0.0431067		CANX	-0.449073	0.0485522		ANXA1	-0.656557	0.00100105	-0.422661	0.0148651		HOXA10	-0.533	0.0461
	CEBPG	-0.375655	0.0186975		AGPAT9	-0.449152	0.0427178		CITED2	-0.657752	0.00100105	-0.409135	0.00959379		PDE4B	-0.534	0.0486
	TM4SF1	-0.375957	0.0247615		CLN5	-0.44917	0.00542672		FLRT2	-0.658687	0.00190562	-0.529657	0.0298943		GREM1	-0.536	0.001
	IQSEC1	-0.376331	0.0327426		FOXO4	-0.449926	0.0427178		LIMCH1	-0.658702	0.00100105	-0.599552	0.00131892		COL1A2	-0.537	0.001
	SPARC	-0.376382	0.0390281		RYK	-0.450693	0.0080899		ZNF704	-0.660938	0.00615568	-0.71785	0.0128587		FOXC1	-0.537	0.001
	ORMDL3	-0.376473	0.0122716		RAB11A	-0.452064	0.00354859		SLMAP	-0.661119	0.00100105	-0.635944	0.00131892		STK32B	-0.539	0.0168
	DPYSL2	-0.376707	0.0128426		DIRC2	-0.453035	0.0235138		TFCP2	-0.662069	0.00100105	-0.644875	0.00131892		C8orf33	-0.54	0.001
	ADAMTS1	-0.377077	0.0479465		NIPA2	-0.453278	0.00354859		CDKN2D	-0.66242	0.00100105	-0.604087	0.00131892		TGFB2	-0.54	0.0081
	AIM1	-0.377883	0.0469492		FYTTD1	-0.453583	0.0294064		UNC13B	-0.664128	0.00100105	-0.765098	0.00131892		SIM1	-0.543	0.0315
	PLEKHG5	-0.378138	0.0399916		CNN2	-0.454398	0.00354859		CDK5RAP2	-0.665968	0.00100105	-0.816065	0.00131892		AXL	-0.544	0.001
	PICALM	-0.378558	0.0182017		CELSR2	-0.454764	0.0240851		CAPZB	-0.665991	0.00100105	-0.568334	0.00131892		GFOD1	-0.545	0.0238
	ATP6V0A1	-0.379269	0.0225012		ARID1B	-0.454765	0.00542672		LDLRAD3	-0.668023	0.00100105	-0.618631	0.00131892		GM2A	-0.546	0.001
	AP1S1	-0.380162	0.00937462		CMTM4	-0.454886	0.020358		CYP1B1	-0.668912	0.00190562	-0.689967	0.002477		TPM1	-0.547	0.001
	MYH9	-0.381259	0.0315367		PRKAR2A	-0.455063	0.0222156		PCMT1	-0.669278	0.00100105	-0.552788	0.00131892		ADAMTS12	-0.548	0.0019
	TSPAN6	-0.3818	0.0177462		RGS2	-0.455406	0.0434474		RHOBTB1	-0.670032	0.00100105	-0.55122	0.00635678		FBLN5	-0.548	0.001
	ADAM10	-0.381948	0.0122716		UBR2	-0.457494	0.0135668		SCD	-0.670499	0.00100105	-0.747365	0.00131892		FZD4	-0.548	0.001
	ARHGEF7	-0.382605	0.01625		LMNB1	-0.457811	0.00959379		EPHA4	-0.671249	0.00100105	-0.752507	0.00131892		ST5	-0.549	0.0034
	TGFBI	-0.382671	0.0134674		SNX30	-0.458314	0.0080899		TM6SF1	-0.671526	0.00678575	-0.668855	0.0196789		TINAGL1	-0.549	0.001
	SHC1	-0.385043	0.0128426		WDFY3	-0.458481	0.00131892		DDHD2	-0.672016	0.00100105	-0.649394	0.00131892		CCBE1	-0.556	0.0027
	CANT1	-0.385403	0.0122716		ARL1	-0.45862	0.00354859		PTPRD	-0.6722	0.00100105	-0.661765	0.00131892		FBXO8	-0.556	0.0027
	FHL1	-0.38566	0.020648		VPS36	-0.45875	0.00959379		COPZ1	-0.673023	0.00100105	-0.628585	0.00131892		HIST1H2AC	-0.558	0.0323
	SOAT1	-0.386044	0.00556676		ALDH1L2	-0.458809	0.00354859		MEX3B	-0.673165	0.00100105	-0.466741	0.0228307		OGFRL1	-0.56	0.0019
	QTRTD1	-0.386459	0.0215139		VLDLR	-0.459087	0.00542672		YTHDF3	-0.673504	0.00100105	-0.6097	0.00131892		CDKN1C	-0.564	0.001
	FKTN	-0.386531	0.0196345		TRIM2	-0.459113	0.0080899		PTPRJ	-0.673978	0.00100105	-0.546534	0.00131892		PHLDA1	-0.564	0.001
	FAM43A	-0.38681	0.0201439		ORMDL3	-0.459255	0.00131892		AMD1	-0.675688	0.00100105	-0.690804	0.00131892		SLC1A1	-0.564	0.0289
	NT5DC1	-0.387477	0.0279118		C12orf49	-0.460465	0.00886163		ETS2	-0.676841	0.00100105	-0.546485	0.00131892		RIN2	-0.565	0.001
	RDH10	-0.388779	0.0279118		LYN	-0.460475	0.0080899		UBE2O	-0.677903	0.00100105	-0.593447	0.00131892		MEGF6	-0.569	0.001
	NUS1	-0.38898	0.0152281		CERK	-0.460654	0.00720159		LUZP1	-0.678061	0.00100105	-0.703064	0.00131892		NPTX2	-0.571	0.001
	ME1	-0.389204	0.00937462		ITGB1	-0.461426	0.0310658		FNBP1L	-0.678167	0.00100105	-0.732907	0.00131892		CHCHD10	-0.572	0.001
	SCD5	-0.389216	0.0172507		POLD3	-0.461522	0.0104544		CUL4A	-0.680756	0.00100105	-0.591637	0.00131892		USP18	-0.572	0.0215
	KIAA1598	-0.389387	0.0186975		RNASEH1	-0.462035	0.00542672		ELMOD1	-0.680904	0.0419839	-0.732834	0.0390827		GIPR	-0.573	0.0332
	TACC2	-0.389491	0.0172507		EXOC2	-0.462192	0.00131892		CLN5	-0.681	0.00100105	-0.44917	0.00542672		TIMP2	-0.574	0.001
	THRAP3	-0.389754	0.00811321		MTR	-0.462312	0.00886163		MCU	-0.683223	0.00100105	-0.506681	0.002477		PTGER2	-0.575	0.0094
	NEO1	-0.390471	0.00876899		INPP4A	-0.462571	0.0358901		LPCAT1	-0.683709	0.00100105	-0.506417	0.00131892		SPRY1	-0.576	0.04
	UBR2	-0.390875	0.0238413		SIRPA	-0.462724	0.00453525		SLC18B1	-0.685018	0.00100105	-0.648327	0.00131892		CLDN4	-0.578	0.0319
	BAG3	-0.391473	0.0111211		KBTBD8	-0.463491	0.0178149		TMED4	-0.685486	0.00100105	-0.576379	0.00131892		LINC00152	-0.583	0.0062
	LCLAT1	-0.39163	0.0196345		NR1D2	-0.463557	0.002477		MAGI1	-0.686017	0.00100105	-0.674131	0.00131892		TUB	-0.583	0.001
	UPF3A	-0.391639	0.0157438		RCN2	-0.464281	0.00131892		YWHAQ	-0.68636	0.00100105	-0.518104	0.00542672		ASB13	-0.585	0.0027
	CCDC92	-0.391704	0.0210755		UBIAD1	-0.464694	0.00886163		FAM101B	-0.686602	0.00100105	-0.467607	0.00354859		SEPT7	-0.588582	0.00100105
	EPS8	-0.392231	0.0111211		PDCD7	-0.464747	0.0170889		SEMA6A	-0.688945	0.0172507	-0.808414	0.00635678		CMTM3	-0.592	0.001
	TRIM8	-0.392234	0.00615568		STYX	-0.465115	0.00886163		VPS41	-0.6904	0.00100105	-0.651324	0.00131892		VAT1L	-0.592	0.0034
	SLC25A25	-0.392412	0.00937462		CBX5	-0.465121	0.002477		RAD18	-0.690844	0.00100105	-0.58765	0.00131892		GAS1	-0.593	0.0275
	CAV1	-0.39292	0.0256846		THBS2	-0.465561	0.0148651		MMS22L	-0.693036	0.00100105	-0.709485	0.00131892		DENND3	-0.599	0.001
	ENPP1	-0.393799	0.0315367		MEX3B	-0.466741	0.0228307		CNN2	-0.694065	0.00100105	-0.454398	0.00354859		ARHGDIA	-0.6	0.001
	A4GALT	-0.393871	0.0323278		FAM101B	-0.467607	0.00354859		MFHAS1	-0.697744	0.00100105	-0.696904	0.00131892		NKAIN1	-0.603	0.0414
	FSCN1	-0.394389	0.0111211		POGLUT1	-0.468471	0.00886163		MYCBP	-0.69795	0.00485284	-0.539089	0.0450093		ADD2	-0.608	0.0319
	RALGAPB	-0.394689	0.00999448		CD274	-0.468802	0.0310658		GAS7	-0.698051	0.00100105	-0.641629	0.00131892		TRIB2	-0.609	0.001
	ERGIC1	-0.395199	0.00678575		ZNF766	-0.470278	0.0298943		CORO1C	-0.698509	0.00100105	-0.62274	0.00131892		NMI	-0.611	0.0027
	LPAR1	-0.395297	0.0128426		AUTS2	-0.470738	0.0450093		NBR1	-0.699333	0.00100105	-0.709976	0.00131892		OXTR	-0.611	0.001
	JUP	-0.395382	0.00556676		TMEM87A	-0.471546	0.00453525		GNA13	-0.702502	0.00100105	-0.639161	0.00131892		ABHD14B	-0.616	0.0019
	WDFY3	-0.395386	0.010581		TMBIM1	-0.471696	0.0112692		ATP1A1	-0.704258	0.00100105	-0.587684	0.00131892		RGCC	-0.616	0.0056
	FBXW11	-0.39551	0.0122716		COL27A1	-0.473818	0.00542672		HLA-E	-0.706402	0.00100105	-0.486965	0.002477		NAV3	-0.618	0.014
	KIAA1161	-0.395598	0.0327426		FZD8	-0.474107	0.0228307		PTP4A2	-0.706637	0.00100105	-0.701604	0.00131892		KRT19	-0.621	0.001
	INPP4A	-0.395781	0.0397114		VCPIP1	-0.474336	0.00354859		BLMH	-0.706802	0.00100105	-0.588932	0.00131892		ACSS1	-0.622	0.001
	DIRC2	-0.395974	0.0403258		LPCAT3	-0.474609	0.00453525		MAP4K4	-0.706858	0.00100105	-0.706343	0.00131892		FLRT3	-0.622	0.0234
	PTK2B	-0.396216	0.0315367		GLIS2	-0.475465	0.00542672		PSMD11	-0.707194	0.00100105	-0.661848	0.00131892		NTNG1	-0.622	0.0451
	GINS3	-0.397671	0.0238413		TM9SF3	-0.475901	0.002477		ETV1	-0.707279	0.00100105	-0.654132	0.00131892		MEIS1	-0.623	0.0042
	POT1	-0.399197	0.0419839		STK4	-0.476705	0.00131892		VPS4B	-0.708899	0.00100105	-0.690584	0.00131892		SPAG16	-0.624	0.0088
	YKT6	-0.399628	0.00678575		TNFRSF21	-0.476953	0.00886163		IRS2	-0.710091	0.00100105	-0.487166	0.00354859		ERV3-1	-0.629	0.0403
	VOPP1	-0.401825	0.00485284		LYPLA1	-0.477005	0.00131892		ARPC2	-0.710824	0.00100105	-0.497149	0.00131892		LIMA1	-0.629	0.001
	ABHD17C	-0.402023	0.027548		PHTF1	-0.477836	0.00720159		PPP3CA	-0.713274	0.00100105	-0.701907	0.00131892		MT1E	-0.632	0.001
	ULBP2	-0.402337	0.0182017		ZNF275	-0.477918	0.00542672		ENTPD4	-0.714457	0.00100105	-0.745333	0.00131892		PLD1	-0.632	0.001
	RRAGC	-0.402595	0.00485284		RAC1	-0.4783	0.00453525		HAGLR	-0.715442	0.00876899	-0.651514	0.0196789		GAP43	-0.634	0.0403
	C1orf21	-0.403217	0.0486231		ATP6AP2	-0.478501	0.00453525		KBTBD11	-0.715706	0.00190562	-0.837193	0.00131892		GATA6	-0.634	0.0225
	FNIP1	-0.40376	0.00615568		SLC35A1	-0.479056	0.0185526		RBMS1	-0.718251	0.00100105	-0.719508	0.00131892		TMEM98	-0.636	0.001
	HK2	-0.404333	0.010581		CLIC4	-0.479454	0.0121282		USP7	-0.718297	0.00100105	-0.73624	0.00131892		ZNF703	-0.636	0.001
	CADM4	-0.405229	0.00615568		ICK	-0.480105	0.0148651		RCN2	-0.718409	0.00100105	-0.464281	0.00131892		CPE	-0.637	0.0019
	NRP2	-0.405496	0.0365804		FMNL3	-0.481745	0.00720159		MGAT3	-0.720572	0.00100105	-0.575353	0.00542672		IMPA2	-0.637	0.001
	ARHGEF3	-0.407177	0.0466335		BCORL1	-0.483252	0.00542672		SMC2	-0.721518	0.00100105	-0.706539	0.00131892		LRP11	-0.638	0.001
	PTP4A3	-0.408739	0.0128426		PTPRH	-0.484329	0.0104544		GLTP	-0.725578	0.00100105	-0.652121	0.00131892		TRAM2-AS1	-0.638	0.0034
	NEFH	-0.40874	0.0225012		HUWE1	-0.484582	0.00720159		ALDH1A3	-0.72693	0.00100105	-0.690663	0.00131892		STYK1	-0.659	0.0088
	SYTL2	-0.410651	0.0288697		UFC1	-0.486123	0.00131892		C1orf116	-0.727512	0.00615568	-0.737101	0.0135668		PON2	-0.661	0.001
	ADARB1	-0.410685	0.0238413		FAM107B	-0.486205	0.00131892		ITCH	-0.728262	0.00100105	-0.78453	0.00131892		TTC39C	-0.664	0.0062
	GTF2F2	-0.410806	0.00876899		PRR5L	-0.48633	0.0170889		MIDN	-0.728672	0.00100105	-0.620676	0.00131892		TMEM158	-0.665	0.001
	IL1R1	-0.410957	0.0215139		HLA-E	-0.486965	0.002477		CSK	-0.731246	0.00100105	-0.614494	0.00131892		HOXA9	-0.666	0.0027
	RAB11A	-0.41123	0.00746852		PIK3R3	-0.487147	0.00131892		DENR	-0.732049	0.00100105	-0.619347	0.00131892		LPPR4	-0.676	0.001
	ZWINT	-0.41178	0.00485284		IRS2	-0.487166	0.00354859		NFATC3	-0.734895	0.00100105	-0.727312	0.00131892		PKP2	-0.676	0.023
	UBA3	-0.411873	0.00999448		AP1G1	-0.487473	0.00131892		ERC1	-0.735283	0.00100105	-0.812351	0.00131892		ALX4	-0.677	0.0042
	PAQR3	-0.412165	0.00746852		DERL1	-0.488185	0.00131892		PLEKHB2	-0.735389	0.00100105	-0.624802	0.00131892		APBB1IP	-0.679	0.0349
	AP1S2	-0.41219	0.0182017		LZIC	-0.488516	0.00720159		STX16	-0.735514	0.00100105	-0.717697	0.00131892		FOXQ1	-0.681	0.001
	NUSAP1	-0.412294	0.00811321		PDE4A	-0.490863	0.00720159		RNF144B	-0.73715	0.00100105	-0.934486	0.00131892		DOK5	-0.688	0.0279
	HDAC1	-0.412474	0.00268247		FAM168A	-0.491398	0.002477		PPIL1	-0.738222	0.00100105	-0.538995	0.0330488		NIPAL4	-0.69	0.0177
	GLRB	-0.412931	0.0323278		CHMP1B	-0.491696	0.0080899		NOLC1	-0.738266	0.00100105	-0.662776	0.00131892		ANGPT1	-0.693	0.0238
	BCORL1	-0.413172	0.0172507		RNF2	-0.493785	0.00131892		MPZL3	-0.739571	0.00268247	-0.751156	0.00542672		SSPN	-0.694	0.039
	LSM14A	-0.416045	0.00416228		SPTBN1	-0.493884	0.00542672		HNRNPR	-0.74161	0.00100105	-0.740108	0.00131892		MT1L	-0.696	0.022
	DLC1	-0.417105	0.00485284		FAM126B	-0.494007	0.00354859		SRXN1	-0.744845	0.00100105	-0.582987	0.00131892		SULF1	-0.696	0.001
	CALM2	-0.417544	0.0111211		RAI14	-0.494163	0.00354859		COIL	-0.745732	0.00100105	-0.730276	0.00131892		COL11A1	-0.697	0.0062
	PROSER1	-0.417599	0.00615568		ANXA3	-0.495628	0.00542672		TAF11	-0.745935	0.00100105	-0.686436	0.00131892		SYT17	-0.703	0.0294
	H2AFY	-0.417658	0.0201439		CYB561	-0.496382	0.00354859		SNAP23	-0.746082	0.00100105	-0.617451	0.00131892		PKP3	-0.716	0.0068
	CHRNB1	-0.418071	0.0220006		RALGAPB	-0.496993	0.00131892		MAN1A1	-0.746281	0.00100105	-0.65942	0.00131892		SDR16C5	-0.719	0.0034
	PIK3R3	-0.418165	0.00678575		ARPC2	-0.497149	0.00131892		PHTF2	-0.74766	0.00100105	-0.773537	0.00131892		PTGIR	-0.724	0.0267
	GLIS2	-0.418652	0.00343012		BICC1	-0.497264	0.0156242		ASH2L	-0.747685	0.00100105	-0.713926	0.00131892		DNER	-0.726	0.0439
	BMP2	-0.418708	0.0431067		LRRC8B	-0.498671	0.0396438		CCDC93	-0.747927	0.00100105	-0.804259	0.00131892		ABCB1	-0.731	0.0476
	ARID1B	-0.419022	0.00416228		TGM2	-0.50023	0.00354859		RTN4RL1	-0.750457	0.00100105	-0.578631	0.00959379		NEXN	-0.732	0.001
	KLHL29	-0.419152	0.0140345		WIPF1	-0.500817	0.00886163		ITGB1	-0.750576	0.00100105	-0.461426	0.0310658		DUSP6	-0.733	0.001
	NRIP3	-0.419251	0.00615568		PDE1C	-0.501033	0.0298943		PIM1	-0.750854	0.00100105	-0.604946	0.00131892		KRT34	-0.733	0.0271
	SPTBN1	-0.419746	0.00268247		CLDN11	-0.501439	0.0381326		SPCS3	-0.752389	0.00100105	-0.734182	0.00131892		RAB38	-0.734	0.0042
	EDRF1	-0.420139	0.00999448		GNE	-0.502533	0.002477		IQGAP1	-0.752668	0.00100105	-0.714642	0.00131892		EMB	-0.738	0.0315
	S100A10	-0.420242	0.00556676		IL4R	-0.502799	0.002477		GALNT1	-0.753072	0.00100105	-0.727915	0.00131892		STAT4	-0.757	0.0192
	TMED2	-0.420811	0.00343012		SLC35A2	-0.503076	0.00131892		RFTN1	-0.755318	0.00100105	-0.503242	0.00542672		PTGER4	-0.762	0.001
	GNB5	-0.420969	0.0140345		RFTN1	-0.503242	0.00542672		CCNJL	-0.757022	0.00100105	-0.712558	0.00131892		KIRREL3	-0.777	0.0434
	AKAP12	-0.422191	0.00416228		PEAR1	-0.503329	0.00959379		SOX9	-0.757331	0.00100105	-0.590791	0.00131892		THRA	-0.801	0.001
	CSNK2A1	-0.422759	0.00937462		TMED10	-0.504916	0.00131892		SLC37A2	-0.757672	0.00100105	-0.631657	0.00131892		SULT1A1	-0.803	0.0387
	SMARCC1	-0.423282	0.00485284		TMCO3	-0.505526	0.00131892		HGSNAT	-0.759703	0.00100105	-0.551624	0.00131892		SSTR1	-0.808	0.001
	SNAI2	-0.423809	0.0476368		RANBP6	-0.505609	0.00542672		AHDC1	-0.760698	0.00100105	-0.591685	0.00131892		LEPROTL1	-0.81	0.0248
	RHOD	-0.424034	0.01625		FOXP1	-0.506111	0.00720159		KBTBD2	-0.761759	0.00100105	-0.685902	0.00131892		FOXC2	-0.818	0.001
	PDE4D	-0.424191	0.0177462		LPCAT1	-0.506417	0.00131892		PDE1C	-0.76268	0.00100105	-0.501033	0.0298943		MT1G	-0.818	0.0117
	TRNAU1AP	-0.424541	0.0431067		ZBTB10	-0.506459	0.002477		CORO2B	-0.764712	0.00100105	-0.736083	0.00131892		BMPR1B	-0.823	0.0206
	FAM168A	-0.426106	0.00268247		MCU	-0.506681	0.002477		RPL36A-HNRNPH2	-0.765135	0.0182017	-0.755757	0.0321513		MXRA5	-0.825	0.001
	S100A4	-0.426175	0.00999448		SMARCC1	-0.507478	0.00131892		ARHGAP19	-0.766655	0.00100105	-0.794575	0.00131892		CCND1	-0.828	0.001
	BNIP3L	-0.427376	0.00100105		SPIN4	-0.507576	0.0270247		HN1L	-0.767575	0.00100105	-0.675119	0.00131892		ELAVL2	-0.837	0.0106
	ETF1	-0.428106	0.00615568		RBPMS2	-0.507645	0.0390827		UBP1	-0.768027	0.00100105	-0.759991	0.00131892		PTGFR	-0.839	0.0417
	NANP	-0.428136	0.0243432		WDFY1	-0.508182	0.00131892		CLDN11	-0.768744	0.00100105	-0.501439	0.0381326		LOC100505812	-0.84	0.0464
	TNRC6A	-0.42894	0.00268247		EP300	-0.508559	0.00131892		CNKSR2	-0.768994	0.0238413	-0.790706	0.0270247		NTM	-0.843	0.001
	MME	-0.429192	0.00678575		NEO1	-0.508923	0.00131892		ATP6AP2	-0.769237	0.00100105	-0.478501	0.00453525		TSLP	-0.844	0.0336
	RAB31	-0.42978	0.00485284		C18orf54	-0.509406	0.0240851		PPM1F	-0.770141	0.00100105	-0.632211	0.00131892		KRT81	-0.845	0.001
	GPX1	-0.430218	0.00416228		USP22	-0.510082	0.00131892		MOXD1	-0.770912	0.00100105	-0.582753	0.00131892		BMP7	-0.858	0.001
	CALD1	-0.430601	0.00678575		FNIP1	-0.510945	0.00131892		DGCR2	-0.774474	0.00100105	-0.667326	0.00131892		ACTB	-0.873	0.001
	DKK1	-0.430819	0.0270928		SEPT7	-0.511184	0.00131892		RNF150	-0.774548	0.00100105	-0.692581	0.00131892		THBS1	-0.876	0.001
	LOC100129361	-0.430908	0.0279118		MRPS10	-0.511852	0.00131892		MAP3K9	-0.775247	0.00100105	-0.867673	0.00131892		KRTAP1-5	-0.877	0.0117
	ITGA4	-0.431017	0.0122716		TRAF6	-0.512624	0.002477		PRKX	-0.775308	0.00100105	-0.612351	0.00542672		PBK	-0.891	0.001
	PTPN1	-0.433214	0.00485284		ANKLE2	-0.515805	0.00131892		HOXD10	-0.776659	0.00343012	-0.815686	0.00886163		NKX3-2	-0.901	0.0238
	CPOX	-0.433267	0.0340448		PSAT1	-0.516601	0.00131892		BAMBI	-0.780215	0.00100105	-0.619099	0.00131892		CCDC85A	-0.93	0.0157
	TPM4	-0.433829	0.00268247		RFC5	-0.51737	0.00453525		CMTM6	-0.780718	0.00100105	-0.593966	0.00131892		SLC35F3	-0.943	0.0034
	TMX1	-0.434643	0.00556676		YWHAQ	-0.518104	0.00542672		FCHSD2	-0.781014	0.00100105	-0.847676	0.00131892		ACTG2	-0.968	0.001
	PAPSS2	-0.434649	0.00876899		TAF4B	-0.518269	0.00354859		CCDC126	-0.782471	0.00100105	-0.74103	0.00131892		MT1X	-0.978	0.001
	FAM195B	-0.435836	0.00811321		RAPGEF3	-0.51844	0.0128587		NRN1	-0.783734	0.00100105	-0.788352	0.00131892		VWA5A	-0.98	0.0117
	SERPINB1	-0.436059	0.0116906		LAMP1	-0.519869	0.00131892		AGPAT6	-0.78498	0.00100105	-0.701325	0.00131892		PAQR9	-0.987	0.0192
	HMGA2	-0.436386	0.010581		MYO10	-0.520146	0.00131892		MALL	-0.785433	0.00100105	-0.682949	0.00131892		OLAH	-0.988	0.0215
	MTR	-0.436553	0.00615568		STAU1	-0.520538	0.00453525		WDR89	-0.788789	0.00100105	-0.734955	0.00131892		ANO1	-0.989	0.0068
	ZMPSTE24	-0.436856	0.00268247		TRIM23	-0.522277	0.00131892		ZNF17	-0.790931	0.00100105	-0.664394	0.00131892		TMEM183A,TMEM183B	-0.998	0.0075
	OSBPL3	-0.43698	0.00556676		MYO1B	-0.522375	0.00131892		WASL	-0.791604	0.00100105	-0.704189	0.00131892		ST6GAL2	-1	0.0088
	NIP7	-0.437106	0.0399916		RAB11FIP1	-0.52304	0.00542672		HTR7	-0.791838	0.00100105	-0.989311	0.00131892		LOC730102	-1.024	0.0034
	SOX4	-0.437665	0.0225012		BIK	-0.523696	0.019191		FAM98A	-0.79189	0.00100105	-0.718316	0.00131892		LINC00327	-1.095	0.0464
	NUB1	-0.437688	0.00615568		ETS1	-0.524051	0.00131892		KIAA1467	-0.794326	0.00100105	-1.00614	0.00131892		SLPI	-1.107	0.0027
	CDKN1A	-0.437734	0.00268247		SLC7A2	-0.526133	0.00453525		FRY	-0.794382	0.00100105	-0.750091	0.00131892		EDN1	-1.123	0.001
	SLTM	-0.438182	0.00485284		SLC39A14	-0.526688	0.00131892		PDXDC1	-0.794878	0.00100105	-0.765768	0.00131892		SEPT11	-1.13565	0.00100105
	C19orf68	-0.438365	0.0186975		SIK3	-0.527078	0.00131892		FAM98B	-0.796678	0.00100105	-0.808021	0.00131892		IGFBP3	-1.143	0.001
	RNASEH1	-0.439974	0.00343012		FLRT2	-0.529657	0.0298943		CSGALNACT1	-0.800785	0.00100105	-0.793365	0.00131892		LINC01116	-1.159	0.0019
	SLC7A2	-0.440332	0.010581		NRIP3	-0.53014	0.00131892		PEAR1	-0.801985	0.00100105	-0.503329	0.00959379		RHOJ	-1.171	0.0056
	RAP2C	-0.440543	0.0167774		BVES	-0.530818	0.00131892		NAA40	-0.804166	0.00100105	-0.628165	0.00131892		LOC441455	-1.389	0.0489
	DOCK5	-0.441039	0.00615568		CERS6	-0.533082	0.0163326		ENOSF1	-0.807782	0.00100105	-0.545222	0.0196789		SOX17	-1.457	0.0094
	PBX3	-0.4416	0.0116906		MCM3	-0.533584	0.00131892		GNG12	-0.809085	0.00100105	-0.726823	0.00131892		HOXD9	-1.478	0.022
	QDPR	-0.441764	0.0111211		GCNT1	-0.534272	0.0143074		PRSS12	-0.809934	0.00100105	-0.753467	0.00131892		HSD17B2	-1.833	0.001
	PIGC	-0.442024	0.0182017		ITGB4	-0.534899	0.0485522		PRDM1	-0.810699	0.00100105	-0.751907	0.00131892
	PDS5B	-0.442077	0.00416228		TMEM248	-0.534932	0.00131892		CAMK1	-0.81243	0.00100105	-0.600837	0.020358		Total no. genes	621
	C18orf54	-0.442086	0.0458577		CREBL2	-0.535139	0.002477		TMEM164	-0.813004	0.00100105	-0.805019	0.00131892
	MYC	-0.442118	0.0196345		FGD4	-0.535309	0.0104544		SLC35F2	-0.817218	0.00100105	-0.817649	0.00131892
	RSAD1	-0.442496	0.0140345		DPYSL2	-0.535507	0.00131892		TOMM20	-0.817556	0.00100105	-0.736695	0.00131892
	SLC35B4	-0.443325	0.00190562		SPINT1	-0.535543	0.00131892		LPXN	-0.818389	0.00100105	-0.731586	0.00131892
	ELOVL5	-0.443652	0.00678575		SLC31A1	-0.536556	0.00131892		BCOR	-0.819564	0.00100105	-0.817598	0.00131892
	POGLUT1	-0.443783	0.00811321		CEP41	-0.538681	0.00354859		LAMP1	-0.820174	0.00100105	-0.519869	0.00131892
	NUP133	-0.444012	0.00100105		ADNP2	-0.538836	0.00131892		DACH1	-0.821252	0.00615568	-0.809822	0.0112692
	TAGLN2	-0.444341	0.00615568		PPIL1	-0.538995	0.0330488		ADRA1B	-0.822073	0.00100105	-0.711727	0.00720159
	CARD10	-0.445226	0.0134674		MYCBP	-0.539089	0.0450093		FAR2	-0.822424	0.00100105	-0.724164	0.00131892
	RAB10	-0.445307	0.00268247		GLE1	-0.540638	0.00131892		CCNK	-0.822506	0.00100105	-0.739532	0.00131892
	GSTM4	-0.446242	0.0128426		SFMBT2	-0.540672	0.0112692		TLE3	-0.822818	0.00100105	-0.846835	0.00131892
	ERLIN1	-0.446493	0.00100105		ZNF608	-0.541204	0.0387023		SLC27A6	-0.823791	0.00100105	-0.789834	0.00354859
	NIPA2	-0.446623	0.00268247		KIAA1598	-0.543296	0.00131892		LRRC2	-0.825635	0.00190562	-0.778071	0.00453525
	NUF2	-0.446849	0.0488953		NEFH	-0.543708	0.00131892		THBD	-0.829151	0.00100105	-0.617176	0.0228307
	PANX1	-0.447174	0.00556676		RAB3IP	-0.544994	0.00453525		OGDH	-0.829908	0.00100105	-0.713047	0.00131892
	SLC4A11	-0.448141	0.0111211		ENOSF1	-0.545222	0.0196789		RHBDD1	-0.831037	0.00100105	-0.839655	0.00131892
	RCAN2	-0.448606	0.019203		LYPD3	-0.546111	0.0352684		NOP9	-0.831165	0.00100105	-0.822709	0.00131892
	SEC14L1	-0.449278	0.00485284		ETS2	-0.546485	0.00131892		FZD8	-0.833708	0.00100105	-0.474107	0.0228307
	CHMP1B	-0.450062	0.00556676		PTPRJ	-0.546534	0.00131892		RAB5B	-0.834086	0.00100105	-0.840511	0.00131892
	STYX	-0.450426	0.00485284		PTP4A1	-0.546658	0.00131892		RBMS3	-0.834787	0.0369133	-0.910751	0.00453525
	RRM2	-0.450754	0.00100105		AKAP12	-0.546671	0.00131892		PTBP3	-0.834794	0.00100105	-0.802942	0.00131892
	CAPZA2	-0.45111	0.00268247		PTCH1	-0.54727	0.00886163		ACLY	-0.836434	0.00100105	-0.75863	0.00131892
	LSM14B	-0.451441	0.00343012		SLTM	-0.549052	0.00131892		MOB1B	-0.837234	0.00100105	-0.852254	0.00131892
	HSP90AA1	-0.45247	0.0382217		RCAN3	-0.549946	0.00635678		TBC1D9	-0.837847	0.00100105	-0.792075	0.00131892
	RCAN1	-0.452758	0.00343012		NANOS1	-0.55118	0.020358		VAMP3	-0.838372	0.00100105	-0.71077	0.00131892
	GPR126	-0.453053	0.00678575		LOC100129361	-0.551186	0.002477		COL12A1	-0.838826	0.00100105	-0.570093	0.00131892
	CD274	-0.45336	0.0229597		RHOBTB1	-0.55122	0.00635678		SEMA6D	-0.840599	0.00100105	-0.775951	0.00131892
	F2RL1	-0.453799	0.00485284		HGSNAT	-0.551624	0.00131892		C17orf58	-0.843253	0.00100105	-0.587217	0.0390827
	CDKN2B	-0.454467	0.00999448		SLC35B4	-0.551871	0.00131892		JARID2	-0.843525	0.00100105	-0.862634	0.00131892
	SIRPA	-0.454739	0.00100105		PCMT1	-0.552788	0.00131892		FIBCD1	-0.845138	0.00100105	-0.553781	0.0400785
	POFUT2	-0.454976	0.00268247		NAV2	-0.553737	0.00354859		PCDH10	-0.846012	0.00100105	-1.00025	0.00131892
	ZFHX3	-0.455415	0.00190562		FIBCD1	-0.553781	0.0400785		H2AFY2	-0.846883	0.00100105	-0.636455	0.00886163
	FAM89A	-0.455683	0.00999448		KIAA1161	-0.554133	0.00354859		DEPTOR	-0.848614	0.00485284	-0.85588	0.00959379
	GRHPR	-0.456679	0.00100105		PRKACB	-0.554967	0.00131892		SCN1B	-0.850902	0.00100105	-0.616158	0.00131892
	SFRP1	-0.456923	0.00268247		HNRNPA3	-0.555528	0.00131892		DOCK9	-0.851652	0.00100105	-0.877917	0.00131892
	TMEM135	-0.457377	0.00615568		SLC30A4	-0.556385	0.0143074		ZDHHC3	-0.851832	0.00100105	-0.724052	0.00131892
	TTYH3	-0.457398	0.00190562		ACOX1	-0.557366	0.0143074		NANOS1	-0.852857	0.00100105	-0.55118	0.020358
	CCDC117	-0.457499	0.00100105		ZFHX3	-0.55795	0.00131892		SERTAD2	-0.853629	0.00100105	-0.890516	0.00131892
	ZNF275	-0.458571	0.00268247		RSPRY1	-0.559401	0.00131892		GFRA1	-0.853847	0.00100105	-0.711052	0.0080899
	LOXL2	-0.459329	0.00268247		RPF2	-0.560002	0.00131892		SWAP70	-0.855678	0.00100105	-0.807003	0.00131892
	CYR61	-0.459625	0.00100105		KIAA0040	-0.560934	0.00131892		SNX4	-0.859687	0.00100105	-0.658853	0.00131892
	NDN	-0.460278	0.0390281		TXNRD1	-0.561143	0.00131892		RALA	-0.860419	0.00100105	-0.677738	0.00131892
	FUT4	-0.460435	0.00999448		BTG1	-0.561932	0.00131892		COLGALT2	-0.862073	0.00100105	-0.946698	0.00131892
	VWA8	-0.46055	0.0157438		TIAM1	-0.562596	0.0104544		PAK1	-0.864053	0.00100105	-0.789224	0.00131892
	ARSJ	-0.461282	0.0186975		NHLRC3	-0.562799	0.002477		RASSF3	-0.865453	0.00100105	-0.889622	0.00131892
	SUSD5	-0.462531	0.0177462		CCDC117	-0.562923	0.00131892		RAPGEF1	-0.865744	0.00100105	-0.836157	0.00131892
	TFAM	-0.462808	0.00343012		MTMR4	-0.563024	0.00131892		SERINC3	-0.867765	0.00100105	-0.812802	0.00131892
	LOXL1	-0.463776	0.0201439		PAIP2B	-0.564806	0.0216396		KITLG	-0.870616	0.00100105	-0.734564	0.00131892
	FYTTD1	-0.463899	0.0111211		FOXA1	-0.565177	0.0445473		VAV3	-0.875105	0.00678575	-0.777891	0.0321513
	IL13RA1	-0.464005	0.00615568		C1orf115	-0.565578	0.0128587		ADAM9	-0.877091	0.00100105	-0.676598	0.00131892
	PTCH1	-0.464212	0.0167774		POLR3F	-0.567557	0.00131892		SVIP	-0.879424	0.00100105	-0.727432	0.00131892
	CYB561	-0.4643	0.00190562		CAPZB	-0.568334	0.00131892		TSPAN14	-0.879548	0.00100105	-0.787153	0.00131892
	TFAP2A	-0.464874	0.0152281		HUNK	-0.568463	0.0196789		CDCA7L	-0.879602	0.00100105	-0.748375	0.00131892
	TP53I11	-0.465219	0.00190562		HERC3	-0.568601	0.00131892		STX7	-0.882959	0.00100105	-0.71268	0.00131892
	MCM4	-0.466258	0.00190562		COL12A1	-0.570093	0.00131892		MBOAT1	-0.883285	0.00100105	-0.834328	0.00131892
	TPST2	-0.466338	0.00268247		INSIG2	-0.570308	0.00131892		EHBP1	-0.887787	0.00100105	-0.930216	0.00131892
	NIPAL1	-0.466815	0.0458577		AQP3	-0.570754	0.0336521		TMEM150C	-0.887795	0.00268247	-0.732871	0.0430465
	EEF2K	-0.466887	0.0157438		HMGCR	-0.570871	0.00131892		ERMP1	-0.895855	0.00100105	-0.742593	0.00131892
	LPCAT3	-0.467525	0.00343012		RCAN2	-0.572418	0.00635678		XPO7	-0.896015	0.00100105	-0.910219	0.00131892
	NEDD9	-0.467901	0.0466335		GLIS3	-0.574391	0.002477		DPH6	-0.898901	0.00268247	-0.694157	0.0216396
	TM9SF3	-0.468704	0.00100105		PIK3C2B	-0.574616	0.0316275		NAA30	-0.8997	0.00100105	-0.837812	0.00131892
	STARD7	-0.469057	0.00416228		MGAT3	-0.575353	0.00542672		CDH4	-0.901859	0.00100105	-0.66069	0.00131892
	GLI2	-0.469976	0.0261506		LYPD6	-0.576078	0.002477		CHMP4C	-0.90254	0.00100105	-0.722787	0.00131892
	ZNF330	-0.470354	0.00100105		TMED4	-0.576379	0.00131892		MAN2A1	-0.90329	0.00100105	-0.77289	0.00131892
	TMA16	-0.471942	0.0134674		COL13A1	-0.577034	0.00131892		SERINC5	-0.903731	0.00100105	-0.88719	0.00131892
	SLC25A30	-0.472717	0.00746852		PTMA	-0.577121	0.00131892		SIX1	-0.904072	0.00100105	-0.737346	0.00131892
	MTMR4	-0.473339	0.00100105		RTN4RL1	-0.578631	0.00959379		TADA2B	-0.905246	0.00100105	-0.848456	0.00131892
	CEP41	-0.473618	0.00615568		TNRC6A	-0.579085	0.00131892		ITPK1	-0.908445	0.00100105	-0.777694	0.00131892
	PM20D2	-0.473696	0.00615568		PKP1	-0.580626	0.0358901		AKAP2	-0.909497	0.00100105	-0.780694	0.00131892
	C1orf115	-0.474167	0.0279118		ALDH3A2	-0.581991	0.00131892		KRT80	-0.914295	0.00100105	-0.696237	0.00131892
	MGLL	-0.474602	0.00100105		MOXD1	-0.582753	0.00131892		ELTD1	-0.9145	0.00100105	-0.753698	0.0148651
	ICK	-0.474734	0.0116906		SRXN1	-0.582987	0.00131892		ATP2A2	-0.916719	0.00100105	-0.746289	0.00131892
	FAM214B	-0.475154	0.00190562		CDKN2B	-0.58572	0.00131892		ANXA4	-0.920053	0.00100105	-0.587785	0.00131892
	MAPKAPK5	-0.475356	0.0177462		NR3C1	-0.58585	0.00131892		TSPAN7	-0.922051	0.0172507	-0.890531	0.0342518
	BVES	-0.477059	0.00190562		SIPA1L2	-0.586207	0.00131892		NR4A2	-0.923452	0.00100105	-0.872589	0.00131892
	FZD3	-0.477209	0.0210755		PTPRB	-0.586237	0.0135668		GRAMD1C	-0.924126	0.00100105	-0.752183	0.00131892
	GPR137B	-0.477511	0.0128426		LOC146880	-0.586719	0.00635678		GRID2IP	-0.925848	0.00615568	-0.819583	0.0283168
	PITPNC1	-0.477922	0.00615568		C17orf58	-0.587217	0.0390827		CPM	-0.928083	0.00100105	-0.884533	0.00131892
	THRB	-0.478846	0.00937462		RAD18	-0.58765	0.00131892		ERRFI1	-0.932029	0.00100105	-0.875037	0.00131892
	FKBP1A	-0.479061	0.00100105		ATP1A1	-0.587684	0.00131892		PMEPA1	-0.933612	0.00100105	-0.782345	0.00131892
	LZIC	-0.479786	0.00678575		MTMR9	-0.587772	0.00131892		NKX6-1	-0.934973	0.0122716	-0.868022	0.0445473
	PDE4A	-0.480467	0.00343012		ANXA4	-0.587785	0.00131892		DUSP4	-0.935086	0.00100105	-0.817262	0.00131892
	ADNP2	-0.480931	0.00100105		STAT1	-0.588621	0.00131892		ACO1	-0.93737	0.00100105	-0.76821	0.00131892
	MKRN1	-0.48102	0.00190562		BLMH	-0.588932	0.00131892		SET	-0.938642	0.00100105	-0.98521	0.00131892
	RASA3	-0.481449	0.00343012		CGN	-0.589185	0.00131892		FAM117A	-0.938901	0.00100105	-0.855046	0.00131892
	RAMP1	-0.481973	0.00268247		SOX9	-0.590791	0.00131892		LYPD3	-0.941099	0.00100105	-0.546111	0.0352684
	AR	-0.482062	0.0413982		CUL4A	-0.591637	0.00131892		SYPL1	-0.945499	0.00100105	-0.756832	0.00131892
	IFITM2	-0.483569	0.00100105		AHDC1	-0.591685	0.00131892		CIRBP	-0.947122	0.00100105	-0.768899	0.00131892
	RANBP6	-0.483862	0.00190562		IRF6	-0.591789	0.00453525		SDC4	-0.949946	0.00100105	-0.799192	0.00131892
	IRF6	-0.485689	0.0167774		SMAP1	-0.592455	0.00131892		CD24	-0.950369	0.00100105	-0.812504	0.00131892
	WNT5A	-0.485858	0.00100105		UBE2O	-0.593447	0.00131892		DCAF4	-0.950498	0.00100105	-0.753776	0.00131892
	ATXN1	-0.486087	0.00100105		BTF3L4	-0.593765	0.00131892		HCLS1	-0.952041	0.00190562	-0.682584	0.0365094
	RNF144A	-0.486298	0.0279118		DGKH	-0.593945	0.0288503		KLF12	-0.953887	0.00100105	-0.966786	0.00131892
	SREK1	-0.486853	0.00678575		CMTM6	-0.593966	0.00131892		TLR4	-0.953921	0.00100105	-0.706156	0.00131892
	ADAM19	-0.486983	0.00190562		ZCCHC14	-0.594691	0.00131892		MLLT4	-0.955235	0.00100105	-0.830672	0.00131892
	HNRNPA3	-0.487191	0.00100105		SUMO1	-0.594796	0.00131892		IER3IP1	-0.955655	0.00100105	-0.633584	0.00131892
	TRIB1	-0.488447	0.00343012		UBE2H	-0.595531	0.00131892		DENND5B	-0.957093	0.00100105	-0.935207	0.00131892
	ANKRD1	-0.489013	0.0172507		LCLAT1	-0.595772	0.00131892		THBS2	-0.960122	0.00100105	-0.465561	0.0148651
	GNG11	-0.489109	0.00343012		MSN	-0.597127	0.00131892		LCP1	-0.961505	0.0128426	-1.13396	0.00453525
	POLD3	-0.489284	0.00268247		MFSD9	-0.598834	0.00131892		OSBP	-0.96453	0.00100105	-0.95838	0.00131892
	GPRC5A	-0.489477	0.00100105		TSPYL4	-0.599103	0.00131892		DMD	-0.967289	0.00100105	-0.961178	0.00131892
	DKK3	-0.489491	0.00100105		LIMCH1	-0.599552	0.00131892		DUSP7	-0.969249	0.00100105	-0.802924	0.00131892
	BICC1	-0.489876	0.00615568		CAMK1	-0.600837	0.020358		RAB11FIP4	-0.969319	0.00100105	-1.01283	0.00131892
	CTGF	-0.48996	0.00100105		SHROOM2	-0.602561	0.0143074		IMPACT	-0.969709	0.00100105	-0.663423	0.00131892
	ABHD10	-0.490369	0.00190562		INHBA	-0.60271	0.0178149		C9orf40	-0.97438	0.00100105	-0.798469	0.00131892
	VSIG10	-0.490473	0.00416228		MLEC	-0.603347	0.00131892		CACNA1C	-0.975727	0.00100105	-0.739786	0.00131892
	ERGIC2	-0.490539	0.00100105		CDKN2D	-0.604087	0.00131892		GBAS	-0.975808	0.00100105	-0.750159	0.00131892
	CCDC71L	-0.490665	0.00343012		KIF13A	-0.604735	0.00886163		RTN4	-0.977412	0.00100105	-0.674339	0.00131892
	VASP	-0.490778	0.00100105		SDK1	-0.604898	0.0342518		ANTXR2	-0.978543	0.00100105	-0.765847	0.00131892
	UBE2D2	-0.492023	0.00100105		PIM1	-0.604946	0.00131892		PLCXD3	-0.979124	0.00100105	-1.06419	0.00131892
	C11orf95	-0.49227	0.00100105		ENAH	-0.604993	0.00131892		STAT1	-0.97945	0.00100105	-0.588621	0.00131892
	PRSS23	-0.492297	0.00100105		STXBP5	-0.605111	0.00131892		HOXD13	-0.979554	0.00343012	-0.991876	0.00453525
	TMED10	-0.492821	0.00100105		GPD2	-0.605504	0.00131892		EIF1AX	-0.980087	0.00100105	-0.856754	0.00131892
	ACOX1	-0.494501	0.0140345		ETNK1	-0.605996	0.0352684		NPY	-0.980281	0.0182017	-0.952223	0.0398636
	COL3A1	-0.495161	0.00485284		HSPA4L	-0.606756	0.00131892		MAPRE1	-0.988233	0.00100105	-0.738531	0.00131892
	TMBIM1	-0.495172	0.00100105		IGSF3	-0.607318	0.00635678		TMEM178A	-0.991088	0.00556676	-1.0417	0.00453525
	C12orf49	-0.495443	0.00190562		PARG	-0.608048	0.00131892		MAGT1	-0.991658	0.00100105	-0.883827	0.00131892
	KLF2	-0.495578	0.00811321		PROSER1	-0.608413	0.00131892		PDGFB	-0.992228	0.00100105	-0.863752	0.00131892
	TRIM23	-0.495706	0.00100105		ATXN1	-0.6087	0.00131892		SSR3	-0.993376	0.00100105	-0.846641	0.00131892
	RNF2	-0.495757	0.00416228		HECA	-0.609692	0.00131892		LHFP	-0.994172	0.00100105	-0.915392	0.00131892
	LYPLA1	-0.495989	0.00100105		YTHDF3	-0.6097	0.00131892		DYNLL2	-0.994884	0.00100105	-0.913315	0.00131892
	PKD2	-0.496494	0.00100105		FBXW7	-0.610742	0.00131892		FECH	-0.997306	0.00100105	-0.933818	0.00131892
	RAB3IP	-0.496605	0.00811321		PRKX	-0.612351	0.00542672		CRADD	-0.998226	0.00100105	-0.793727	0.00131892
	ELOVL2	-0.496767	0.0288697		THRB	-0.612532	0.00131892		PGM5	-1.00379	0.00100105	-0.998502	0.00131892
	NEK6	-0.497166	0.00343012		ERCC4	-0.612648	0.00131892		RNF125	-1.00413	0.00100105	-0.888864	0.00131892
	SFMBT2	-0.497188	0.0111211		ZNF827	-0.612825	0.0135668		CPS1	-1.00526	0.00100105	-0.932779	0.00453525
	ZNF365	-0.497578	0.043875		CSK	-0.614494	0.00131892		GNPNAT1	-1.00661	0.00100105	-0.701674	0.00131892
	LYPD6	-0.498044	0.00615568		ANKH	-0.614599	0.00131892		MESDC2	-1.01404	0.00100105	-0.68959	0.00131892
	TRIM2	-0.498463	0.00100105		GATAD2B	-0.615624	0.00131892		CHST2	-1.01804	0.00100105	-0.851208	0.00131892
	KIF21B	-0.499007	0.00343012		SCN1B	-0.616158	0.00131892		STAT5B	-1.01835	0.00100105	-0.96179	0.00131892
	SPINT1	-0.499267	0.00100105		THBD	-0.617176	0.0228307		MBTPS1	-1.0193	0.00100105	-0.863175	0.00131892
	PHTF1	-0.499268	0.00190562		SNAP23	-0.617451	0.00131892		AGAP1	-1.02114	0.00100105	-0.890121	0.00131892
	PLEKHM3	-0.500407	0.00100105		LDLRAD3	-0.618631	0.00131892		ARHGEF2	-1.02141	0.00100105	-0.921323	0.00131892
	ITPRIPL2	-0.501963	0.00100105		BAMBI	-0.619099	0.00131892		GRAMD2	-1.0215	0.00100105	-1.0521	0.00131892
	UBIAD1	-0.502458	0.00190562		DENR	-0.619347	0.00131892		BICD2	-1.02181	0.00100105	-0.945633	0.00131892
	ENOPH1	-0.503659	0.00100105		MIDN	-0.620676	0.00131892		FZD7	-1.02259	0.00100105	-0.724106	0.00131892
	MARCH4	-0.504267	0.0393712		CORO1C	-0.62274	0.00131892		CTPS2	-1.02413	0.00100105	-0.996204	0.00131892
	TAPBP	-0.50469	0.00100105		GLOD4	-0.623087	0.00131892		TGM2	-1.02434	0.00100105	-0.50023	0.00354859
	ST3GAL1	-0.504968	0.00100105		PLEKHB2	-0.624802	0.00131892		FEM1A	-1.03568	0.00100105	-0.915621	0.00131892
	MAP2K1	-0.505256	0.00100105		CDC42SE1	-0.626748	0.00131892		DAZAP1	-1.04071	0.00100105	-0.746617	0.00131892
	RBM3	-0.505749	0.00100105		NAA40	-0.628165	0.00131892		PPP2R5A	-1.04312	0.00100105	-0.869022	0.00131892
	PLGRKT	-0.505814	0.0446056		COPZ1	-0.628585	0.00131892		TPK1	-1.04396	0.0116906	-1.00792	0.0135668
	TNFRSF11B	-0.505928	0.00811321		ELOVL2	-0.631287	0.00720159		LEPREL1	-1.04448	0.00100105	-0.698112	0.00131892
	EFEMP1	-0.505975	0.00343012		SLC37A2	-0.631657	0.00131892		BOC	-1.04804	0.00100105	-0.966698	0.00131892
	EP300	-0.507478	0.00100105		PPM1F	-0.632211	0.00131892		MSANTD4	-1.04968	0.00100105	-0.735354	0.00131892
	RFX1	-0.508532	0.0157438		IER3IP1	-0.633584	0.00131892		YTHDF2	-1.05526	0.00100105	-0.877405	0.00131892
	PSMD5	-0.509018	0.00100105		SLMAP	-0.635944	0.00131892		NRCAM	-1.05934	0.00100105	-1.10971	0.00131892
	CDC42EP5	-0.509275	0.00811321		SUV39H2	-0.636433	0.00131892		PIK3C2A	-1.05992	0.00100105	-0.688822	0.00131892
	HECA	-0.510863	0.00190562		H2AFY2	-0.636455	0.00886163		WNK4	-1.06297	0.00100105	-0.762973	0.00131892
	F3	-0.513262	0.00100105		GNA13	-0.639161	0.00131892		TNFRSF11A	-1.06454	0.00100105	-0.851702	0.002477
	SGK223	-0.513314	0.00343012		BBS10	-0.639257	0.00131892		UGCG	-1.06672	0.00100105	-0.901765	0.00131892
	FAM26E	-0.514416	0.010581		SP6	-0.640313	0.0196789		UBE3C	-1.06694	0.00100105	-0.970541	0.00131892
	MFSD6	-0.515453	0.00100105		HERC2P7	-0.640381	0.0419315		UPRT	-1.06779	0.00100105	-1.03357	0.00131892
	SLC39A14	-0.516078	0.00100105		GAS7	-0.641629	0.00131892		ARHGAP31	-1.07404	0.00100105	-0.939027	0.00131892
	B2M	-0.516107	0.00999448		ADAT2	-0.642088	0.00635678		SLC8A3	-1.07774	0.00100105	-1.24095	0.00131892
	ADAM12	-0.516155	0.0167774		COPS8	-0.643933	0.00131892		MFAP3L	-1.07815	0.00100105	-1.09832	0.00131892
	LHX2	-0.516353	0.0349001		B4GALNT3	-0.644729	0.0430465		CXorf56	-1.07915	0.00100105	-0.699853	0.00131892
	CNIH3	-0.516742	0.042764		TFCP2	-0.644875	0.00131892		CUL5	-1.0794	0.00100105	-0.985927	0.00131892
	SULF2	-0.517115	0.00268247		C19orf68	-0.645017	0.00131892		IGFBPL1	-1.08256	0.00100105	-0.948199	0.00131892
	MXRA7	-0.51793	0.00100105		TMEM131	-0.645168	0.00131892		DNAJA2	-1.08282	0.00100105	-0.9161	0.00131892
	AQP3	-0.518127	0.0331793		PDS5B	-0.645215	0.00131892		STX6	-1.08491	0.00100105	-1.00351	0.00131892
	DCK	-0.518129	0.00100105		SLC18B1	-0.648327	0.00131892		SSBP3	-1.08675	0.00100105	-1.00386	0.00131892
	SFN	-0.518249	0.0247615		DDHD2	-0.649394	0.00131892		OLFM1	-1.08772	0.00100105	-0.948167	0.00131892
	UBAC2	-0.518414	0.00100105		GRAMD1B	-0.650495	0.00131892		OARD1	-1.08788	0.00100105	-0.961151	0.00131892
	GHITM	-0.518892	0.00100105		VPS41	-0.651324	0.00131892		MAF	-1.08805	0.00100105	-1.11826	0.00131892
	POLR3F	-0.519034	0.00100105		HAGLR	-0.651514	0.0196789		YPEL5	-1.08857	0.00100105	-0.893758	0.00131892
	MET	-0.519521	0.00100105		PLEKHM3	-0.652116	0.00131892		MIEF1	-1.08865	0.00100105	-1.03306	0.00131892
	NHSL1	-0.519946	0.0340448		GLTP	-0.652121	0.00131892		DAG1	-1.09234	0.00100105	-0.883532	0.00131892
	GNE	-0.520146	0.00100105		GNG2	-0.652974	0.00354859		KIAA1644	-1.09494	0.00100105	-0.972091	0.00131892
	SIPA1L2	-0.520248	0.00100105		MFSD6	-0.653705	0.00131892		CNBP	-1.10471	0.00100105	-0.785521	0.00131892
	LOC146880	-0.521375	0.0111211		ETV1	-0.654132	0.00131892		P2RY1	-1.10638	0.00268247	-1.26875	0.002477
	PTPRH	-0.521473	0.00100105		ADRB1	-0.654447	0.0443532		TPD52	-1.10852	0.00100105	-0.934632	0.00131892
	CNKSR3	-0.521786	0.00343012		ST3GAL1	-0.65528	0.00131892		TMPO	-1.11043	0.00100105	-0.761077	0.00131892
	KIAA0040	-0.522534	0.00268247		ITPKB	-0.655991	0.00131892		SLC8A1	-1.11237	0.00100105	-0.977306	0.00131892
	DERL1	-0.522738	0.00100105		RAC2	-0.65658	0.00131892		PLXDC2	-1.11325	0.00100105	-0.987193	0.00131892
	MBP	-0.523789	0.0122716		B4GALT5	-0.657343	0.00131892		PLCL1	-1.11643	0.00100105	-1.43644	0.00131892
	MCM3	-0.524622	0.00100105		SCRN1	-0.658012	0.00131892		RAC2	-1.12016	0.00100105	-0.65658	0.00131892
	CERK	-0.525011	0.00100105		SNX4	-0.658853	0.00131892		H3F3AP4	-1.12045	0.00100105	-0.794383	0.00131892
	DUSP2	-0.526682	0.00485284		MAN1A1	-0.65942	0.00131892		CUL4B	-1.12243	0.00100105	-0.84632	0.00131892
	SLC31A1	-0.527729	0.00100105		ALS2CL	-0.660113	0.00131892		PDGFA	-1.12393	0.00100105	-0.90929	0.00131892
	CCND2	-0.527793	0.00100105		CDH4	-0.66069	0.00131892		COPS8	-1.12622	0.00100105	-0.643933	0.00131892
	MESDC1	-0.528039	0.00268247		PTPRD	-0.661765	0.00131892		B3GNT3	-1.12821	0.00100105	-1.0449	0.00131892
	ADAMTS15	-0.528175	0.0441809		PSMD11	-0.661848	0.00131892		EPN2	-1.13547	0.00100105	-0.927421	0.00131892
	TMEM107	-0.529176	0.0327426		BEND3	-0.66211	0.00131892		FAM169A	-1.14767	0.00100105	-0.956584	0.00131892
	NTN4	-0.529325	0.00100105		NOLC1	-0.662776	0.00131892		WNT7A	-1.1538	0.00100105	-0.717712	0.0419315
	WNT7B	-0.531328	0.00268247		IMPACT	-0.663423	0.00131892		LMO4	-1.15586	0.00100105	-1.02531	0.00131892
	MFSD9	-0.531953	0.00190562		ZNF17	-0.664394	0.00131892		GNG2	-1.16144	0.00100105	-0.652974	0.00354859
	HOXA10	-0.532533	0.0461496		PITPNC1	-0.664964	0.00131892		SHISA2	-1.16158	0.00100105	-0.847789	0.002477
	LMNB1	-0.532886	0.00268247		PCNX	-0.665507	0.00131892		ACSL1	-1.16309	0.00100105	-0.934574	0.00131892
	RTN3	-0.533793	0.00100105		DGCR2	-0.667326	0.00131892		EML4	-1.16509	0.00100105	-1.11242	0.00131892
	EXOC2	-0.533843	0.00100105		TM6SF1	-0.668855	0.0196789		MECOM	-1.16943	0.00100105	-1.19722	0.00131892
	PDE4B	-0.533956	0.0486231		NCAM1	-0.669101	0.00131892		ELF3	-1.17056	0.00100105	-0.749799	0.00635678
	MRPS10	-0.535465	0.00100105		SEC31B	-0.66973	0.0210278		CD55	-1.17265	0.00100105	-0.732011	0.00131892
	WDFY1	-0.536229	0.00100105		MYCBP2	-0.67031	0.00131892		FAM189A2	-1.17347	0.00100105	-1.06597	0.00131892
	GREM1	-0.536438	0.00100105		MAGI1	-0.674131	0.00131892		ZBTB18	-1.17501	0.00100105	-1.14128	0.00131892
	COL1A2	-0.536539	0.00100105		SRI	-0.674211	0.00131892		ARPC5	-1.17793	0.00100105	-0.767637	0.00131892
	GFM1	-0.536622	0.00100105		RTN4	-0.674339	0.00131892		SLC25A20	-1.18544	0.00100105	-0.952326	0.00131892
	FOXC1	-0.536849	0.00100105		HN1L	-0.675119	0.00131892		SH3TC1	-1.18664	0.00100105	-0.957885	0.00131892
	INSIG2	-0.538081	0.00100105		TBL1X	-0.676582	0.00131892		UBQLN1	-1.18933	0.00100105	-1.01983	0.00131892
	ERI1	-0.538545	0.00190562		ADAM9	-0.676598	0.00131892		FRMD3	-1.18986	0.00100105	-1.27607	0.00131892
	RAI14	-0.538557	0.00100105		RALA	-0.677738	0.00131892		PDCL	-1.19001	0.00100105	-1.12224	0.00131892
	CDH2	-0.538639	0.00100105		RNF168	-0.679202	0.00131892		RBPJ	-1.19195	0.00100105	-1.02737	0.00131892
	ACBD7	-0.538837	0.0266552		MMGT1	-0.682071	0.00131892		MB21D2	-1.19581	0.00100105	-0.959205	0.00131892
	STK32B	-0.539241	0.0167774		HCLS1	-0.682584	0.0365094		CTNND1	-1.19989	0.00100105	-1.08395	0.00131892
	TGFB2	-0.539512	0.00811321		MALL	-0.682949	0.00131892		RNF114	-1.20069	0.00100105	-0.907726	0.00131892
	C8orf33	-0.540214	0.00100105		KBTBD2	-0.685902	0.00131892		MEX3D	-1.20081	0.00100105	-0.83042	0.00131892
	MYO10	-0.540426	0.00100105		TAF11	-0.686436	0.00131892		GCNT2	-1.20126	0.00100105	-1.08901	0.00131892
	NR3C1	-0.540506	0.00100105		MAML3	-0.687447	0.0304983		HEBP1	-1.2015	0.00100105	-0.953502	0.00131892
	CGN	-0.540995	0.00100105		PIK3C2A	-0.688822	0.00131892		LAT2	-1.20239	0.00268247	-1.05411	0.00354859
	BIK	-0.541198	0.00485284		KIAA1244	-0.688876	0.00131892		GREM2	-1.20372	0.00485284	-1.26831	0.00354859
	FBXW7	-0.542119	0.00268247		MESDC2	-0.68959	0.00131892		EFHD1	-1.20482	0.00100105	-1.11773	0.00131892
	NCK2	-0.542218	0.00100105		VSIG10	-0.689802	0.00131892		JAK3	-1.20863	0.00100105	-0.951916	0.00131892
	PTPRG	-0.542461	0.00100105		CYP1B1	-0.689967	0.002477		NRP1	-1.20866	0.00100105	-0.995642	0.00131892
	SIM1	-0.542617	0.0315367		VPS4B	-0.690584	0.00131892		FAM102A	-1.21099	0.00100105	-1.12042	0.00131892
	AXL	-0.544362	0.00100105		ALDH1A3	-0.690663	0.00131892		RMI2	-1.21144	0.00100105	-0.702167	0.00635678
	GFOD1	-0.544722	0.0238413		AMD1	-0.690804	0.00131892		ARF1	-1.21369	0.00100105	-0.887281	0.00131892
	KCTD10	-0.546048	0.00100105		RNF150	-0.692581	0.00131892		SLC9A6	-1.21468	0.00100105	-1.09973	0.00131892
	USP22	-0.546292	0.00100105		SERPINE2	-0.693048	0.00131892		CALU	-1.22059	0.00100105	-1.04374	0.00131892
	GM2A	-0.546434	0.00100105		DPH6	-0.694157	0.0216396		LHX8	-1.22376	0.0210755	-1.35683	0.0170889
	TMEM248	-0.546574	0.00100105		KRT80	-0.696237	0.00131892		IL2RB	-1.22717	0.00100105	-1.24672	0.00131892
	ARL1	-0.54719	0.00100105		MFHAS1	-0.696904	0.00131892		HOPX	-1.23531	0.00100105	-1.12716	0.002477
	TPM1	-0.547229	0.00100105		TGFA	-0.697979	0.0398636		STXBP1	-1.23966	0.00100105	-1.12983	0.00131892
	FZD4	-0.548139	0.00100105		LEPREL1	-0.698112	0.00131892		BEX4	-1.24861	0.00100105	-0.99183	0.00131892
	FBLN5	-0.548369	0.00100105		PMEL	-0.699177	0.002477		PLAGL2	-1.2509	0.00100105	-0.988902	0.00131892
	ADAMTS12	-0.548411	0.00190562		CXorf56	-0.699853	0.00131892		SECISBP2	-1.2588	0.00100105	-1.16769	0.00131892
	TINAGL1	-0.548702	0.00100105		TTC9	-0.700979	0.00131892		CCDC115	-1.25901	0.00100105	-0.941485	0.00131892
	BEND3	-0.548905	0.00100105		AGPAT6	-0.701325	0.00131892		FAM46C	-1.26784	0.00100105	-1.40319	0.00131892
	ST5	-0.549211	0.00343012		PTP4A2	-0.701604	0.00131892		MATN3	-1.2698	0.00100105	-1.11026	0.00131892
	CDC42SE1	-0.550481	0.00100105		GNPNAT1	-0.701674	0.00131892		MEF2C	-1.27803	0.00100105	-1.0891	0.00131892
	TNFRSF21	-0.550509	0.00100105		PPP3CA	-0.701907	0.00131892		ST6GAL1	-1.2793	0.00100105	-1.20819	0.00131892
	PLEKHA2	-0.550629	0.00100105		RMI2	-0.702167	0.00635678		WWC3	-1.30724	0.00100105	-1.18656	0.00131892
	SMAP1	-0.550733	0.00100105		LUZP1	-0.703064	0.00131892		ANKRD40	-1.30944	0.00100105	-1.16698	0.00131892
	KIAA1244	-0.551843	0.00100105		WASL	-0.704189	0.00131892		ZNF423	-1.31621	0.00100105	-1.09186	0.002477
	CLN6	-0.553239	0.00100105		TLR4	-0.706156	0.00131892		ITM2A	-1.31669	0.0461496	-1.79844	0.0419315
	FAM107B	-0.55459	0.00100105		MAP4K4	-0.706343	0.00131892		MOCS2	-1.31741	0.00100105	-1.16132	0.00131892
	EPAS1	-0.555945	0.00100105		SMC2	-0.706539	0.00131892		FOSL2	-1.32166	0.00100105	-1.2429	0.00131892
	CCBE1	-0.55614	0.00268247		MMS22L	-0.709485	0.00131892		PIK3CB	-1.32252	0.00100105	-1.30041	0.00131892
	FBXO8	-0.556351	0.00268247		NBR1	-0.709976	0.00131892		GATA2	-1.33077	0.00100105	-1.05417	0.00131892
	BTG1	-0.556616	0.00100105		VAMP3	-0.71077	0.00131892		TSPAN13	-1.33928	0.00100105	-0.989768	0.00131892
	NHLRC3	-0.557392	0.00343012		GFRA1	-0.711052	0.0080899		TYMS	-1.33978	0.00100105	-0.948345	0.00131892
	HIST1H2AC	-0.557517	0.0323278		PIEZO2	-0.711087	0.00131892		C16orf87	-1.34457	0.00100105	-1.02498	0.00131892
	RSPRY1	-0.558144	0.00100105		ADRA1B	-0.711727	0.00720159		HPGD	-1.34589	0.00999448	-1.10492	0.0259063
	PRR5L	-0.558281	0.00416228		CCNJL	-0.712558	0.00131892		HDHD2	-1.34847	0.00100105	-1.10623	0.00131892
	GPD2	-0.559377	0.00100105		STX7	-0.71268	0.00131892		NEBL	-1.36918	0.00100105	-0.971576	0.002477
	ALS2CL	-0.559441	0.00100105		OGDH	-0.713047	0.00131892		ARNT2	-1.37746	0.00100105	-0.952016	0.00131892
	GABARAPL2	-0.560158	0.00100105		ASH2L	-0.713926	0.00131892		OCRL	-1.38317	0.00100105	-1.09443	0.00131892
	OGFRL1	-0.560271	0.00190562		IQGAP1	-0.714642	0.00131892		CARD11	-1.39855	0.00100105	-1.19672	0.00131892
	CTSC	-0.560626	0.00100105		STX16	-0.717697	0.00131892		HIST2H2BE	-1.39967	0.00100105	-1.08562	0.00131892
	VPS36	-0.562493	0.00100105		WNT7A	-0.717712	0.0419315		SLC4A4	-1.40284	0.00100105	-1.62432	0.00131892
	PELI2	-0.562535	0.00190562		ZNF704	-0.71785	0.0128587		HPCAL4	-1.41883	0.00100105	-1.14867	0.00131892
	MLEC	-0.563478	0.00100105		FAM98A	-0.718316	0.00131892		TIE1	-1.42512	0.00100105	-1.50578	0.00131892
	CDKN1C	-0.563572	0.00100105		RBMS1	-0.719508	0.00131892		ABCG1	-1.43148	0.00100105	-1.06504	0.00131892
	ETNK1	-0.564126	0.0256846		CHMP4C	-0.722787	0.00131892		FAM3C	-1.43337	0.00100105	-1.1034	0.00131892
	PHLDA1	-0.564176	0.00100105		ZDHHC3	-0.724052	0.00131892		GIPC2	-1.4425	0.00100105	-1.20692	0.00131892
	SLC1A1	-0.564198	0.0288697		FZD7	-0.724106	0.00131892		ZNF697	-1.44317	0.00100105	-1.31744	0.00131892
	RIN2	-0.565059	0.00100105		FAR2	-0.724164	0.00131892		HSPB8	-1.44361	0.00100105	-0.973134	0.00131892
	STAU1	-0.566632	0.00100105		GNG12	-0.726823	0.00131892		SERPINE2	-1.46202	0.00100105	-0.693048	0.00131892
	WDR1	-0.56672	0.00100105		NFATC3	-0.727312	0.00131892		CRYZ	-1.47717	0.00100105	-1.08794	0.00131892
	CAMK2D	-0.566942	0.00100105		SVIP	-0.727432	0.00131892		HAVCR2	-1.48913	0.00190562	-1.02024	0.0222156
	MEGF6	-0.568798	0.00100105		ERC2	-0.727859	0.020358		SOX11	-1.48997	0.00100105	-1.23458	0.00131892
	ANKLE2	-0.570067	0.00100105		GALNT1	-0.727915	0.00131892		PRKAG2	-1.49039	0.00100105	-1.17549	0.00131892
	TM2D3	-0.570319	0.00100105		ZZEF1	-0.728467	0.00131892		GPR4	-1.49243	0.00100105	-1.33297	0.00131892
	NPTX2	-0.570748	0.00100105		COIL	-0.730276	0.00131892		CXXC5	-1.4975	0.00100105	-1.18132	0.00131892
	ZCCHC14	-0.570776	0.00100105		ADAMTS9	-0.731389	0.0222156		TNFRSF1B	-1.51318	0.00100105	-1.39775	0.00131892
	CHCHD10	-0.57176	0.00100105		LPXN	-0.731586	0.00131892		NDNF	-1.52542	0.00190562	-0.998896	0.0336521
	USP18	-0.572485	0.0215139		CD55	-0.732011	0.00131892		NEFL	-1.54675	0.00100105	-1.12176	0.00131892
	GIPR	-0.572663	0.0331793		ELMOD1	-0.732834	0.0390827		C6orf47	-1.55431	0.00100105	-1.07615	0.00131892
	CCDC167	-0.573888	0.00100105		TMEM150C	-0.732871	0.0430465		HOXD8	-1.56116	0.00100105	-1.17135	0.00131892
	TIMP2	-0.573893	0.00100105		FNBP1L	-0.732907	0.00131892		LASP1	-1.57996	0.00100105	-1.31414	0.00131892
	PHLPP1	-0.574091	0.00100105		SPCS3	-0.734182	0.00131892		HMGCS1	-1.58348	0.00100105	-1.45857	0.00131892
	PTGER2	-0.575325	0.00937462		KITLG	-0.734564	0.00131892		NPTN	-1.61286	0.00100105	-1.23499	0.00131892
	PIEZO2	-0.575354	0.00416228		WDR89	-0.734955	0.00131892		STX12	-1.61701	0.00100105	-1.23928	0.00131892
	SPRY1	-0.575838	0.0399916		MSANTD4	-0.735354	0.00131892		PDZD2	-1.62035	0.00100105	-1.3723	0.00131892
	DGKH	-0.576175	0.0196345		CORO2B	-0.736083	0.00131892		TPM3	-1.62608	0.00100105	-1.27799	0.00131892
	CLDN4	-0.577732	0.031934		USP7	-0.73624	0.00131892		DAPK1	-1.67747	0.00100105	-1.35821	0.00131892
	LYN	-0.578014	0.00100105		TOMM20	-0.736695	0.00131892		TPST1	-1.67816	0.00100105	-1.23776	0.00131892
	BTF3L4	-0.578263	0.00100105		C1orf116	-0.737101	0.0135668		ATP8B1	-1.68705	0.00100105	-1.14504	0.00131892
	NCAM1	-0.578392	0.00556676		SIX1	-0.737346	0.00131892		EOMES	-1.69919	0.00100105	-1.45027	0.00131892
	GJA1	-0.579734	0.00100105		MAPRE1	-0.738531	0.00131892		EXOC3L2	-1.70747	0.0196345	-1.25351	0.0478374
	ARL6IP1	-0.579749	0.00100105		CCNK	-0.739532	0.00131892		STX3	-1.70901	0.00100105	-1.50559	0.00131892
	MTMR9	-0.581142	0.00100105		CACNA1C	-0.739786	0.00131892		PCTP	-1.73105	0.00100105	-1.47849	0.00131892
	COTL1	-0.582387	0.00100105		HNRNPR	-0.740108	0.00131892		NR5A2	-1.73321	0.00100105	-1.5336	0.00131892
	LINC00152	-0.583221	0.00615568		CCDC126	-0.74103	0.00131892		MEGF10	-1.74113	0.00100105	-1.76604	0.00131892
	TUB	-0.583362	0.00100105		LIFR	-0.74248	0.00131892		HAND2	-1.76412	0.00100105	-1.36986	0.00131892
	INHBA	-0.583566	0.010581		ERMP1	-0.742593	0.00131892		KCTD12	-1.77064	0.00100105	-1.42107	0.00131892
	SUMO1	-0.584271	0.00100105		ENTPD4	-0.745333	0.00131892		KCTD6	-1.77975	0.00100105	-1.38138	0.00131892
	ENAH	-0.584313	0.00100105		ATP2A2	-0.746289	0.00131892		GSKIP	-1.7833	0.00100105	-1.24535	0.00131892
	ASB13	-0.584949	0.00268247		DAZAP1	-0.746617	0.00131892		SERTAD4	-1.78493	0.00100105	-1.46054	0.00131892
	MEAF6	-0.586208	0.00100105		SCD	-0.747365	0.00131892		PPAP2B	-1.81171	0.00100105	-1.16634	0.00131892
	PDCD7	-0.587424	0.00100105		CDCA7L	-0.748375	0.00131892		DOLPP1	-1.81177	0.00100105	-1.45524	0.00131892
	SEPT7	-0.588582	0.00100105		ELF3	-0.749799	0.00635678		SPON1	-1.81303	0.00100105	-1.55897	0.00131892
	UBE2H	-0.588696	0.00100105		FRY	-0.750091	0.00131892		MAMLD1	-1.82665	0.00100105	-1.58597	0.00131892
	MYCBP2	-0.589089	0.00100105		GBAS	-0.750159	0.00131892		LMO2	-1.84841	0.00100105	-1.20014	0.00131892
	CREBL2	-0.589731	0.00100105		MPZL3	-0.751156	0.00542672		MMD	-1.87645	0.00100105	-1.55235	0.00131892
	SLC35A2	-0.589891	0.00100105		PRDM1	-0.751907	0.00131892		SEMA4D	-1.90149	0.00100105	-1.61326	0.00131892
	GLE1	-0.590026	0.00100105		GRAMD1C	-0.752183	0.00131892		PRKCH	-1.92286	0.00100105	-1.68904	0.00131892
	VAT1L	-0.591618	0.00343012		CELF1	-0.752295	0.00131892		EGLN3	-1.92354	0.00100105	-1.45983	0.00131892
	CMTM3	-0.591672	0.00100105		EPHA4	-0.752507	0.00131892		LITAF	-1.97733	0.00100105	-1.12279	0.00131892
	GAS1	-0.592877	0.027548		PRSS12	-0.753467	0.00131892		CXCL1	-1.98166	0.00100105	-1.35813	0.00131892
	SUV39H2	-0.593186	0.00100105		ELTD1	-0.753698	0.0148651		S1PR1	-2.03237	0.00100105	-1.75904	0.00131892
	STXBP5	-0.59365	0.00100105		DCAF4	-0.753776	0.00131892		CALCRL	-2.04967	0.00100105	-1.96973	0.00131892
	HMGCR	-0.593964	0.00100105		RPL36A-HNRNPH2	-0.755757	0.0321513		ISM1	-2.18263	0.00100105	-1.73568	0.00131892
	STAT3	-0.594627	0.00100105		SYPL1	-0.756832	0.00131892		CHN2	-2.22103	0.00100105	-1.78741	0.00131892
	SHROOM2	-0.595604	0.00416228		ACLY	-0.75863	0.00131892		TNFAIP8L3	-2.22837	0.00100105	-2.00272	0.00131892
	SP6	-0.596183	0.0152281		UBP1	-0.759991	0.00131892		RNF149	-2.26914	0.00100105	-1.42234	0.00131892
	ADAT2	-0.59621	0.00485284		TMPO	-0.761077	0.00131892		NET1	-2.33136	0.00100105	-1.87984	0.00131892
	PTMA	-0.59696	0.00100105		WNK4	-0.762973	0.00131892		FLI1	-3.09503	0.00100105	-2.02974	0.00131892
	PARG	-0.597453	0.00100105		UNC13B	-0.765098	0.00131892		ADM	-3.42236	0.00100105	-1.95411	0.00131892
	RCAN3	-0.597705	0.00100105		PDXDC1	-0.765768	0.00131892
	PTP4A1	-0.598127	0.00100105		ANTXR2	-0.765847	0.00131892		Total no. genes	931
	RAPGEF3	-0.598405	0.00100105		ARPC5	-0.767637	0.00131892
	HERC3	-0.598664	0.00100105		ACO1	-0.76821	0.00131892
	GRAMD1B	-0.599105	0.00100105		CIRBP	-0.768899	0.00131892
	DENND3	-0.599485	0.00100105		MAN2A1	-0.77289	0.00131892
	ARHGDIA	-0.600263	0.00100105		PHTF2	-0.773537	0.00131892
	GLOD4	-0.601443	0.00268247		PELI2	-0.774951	0.00131892
	DCAKD	-0.602084	0.00100105		SEMA6D	-0.775951	0.00131892
	CLIC4	-0.602275	0.00100105		ITPK1	-0.777694	0.00131892
	KIF26A	-0.603186	0.00100105		VAV3	-0.777891	0.0321513
	NKAIN1	-0.603279	0.0413982		LRRC2	-0.778071	0.00453525
	UFC1	-0.603499	0.00100105		AKAP2	-0.780694	0.00131892
	ADD2	-0.608283	0.031934		NUP62CL	-0.781259	0.0156242
	IGSF3	-0.608332	0.00100105		PMEPA1	-0.782345	0.00131892
	TRIB2	-0.609183	0.00100105		RUNDC3B	-0.783615	0.00635678
	NMI	-0.610679	0.00268247		ITCH	-0.78453	0.00131892
	KIF26B	-0.610805	0.00678575		CNBP	-0.785521	0.00131892
	OXTR	-0.610844	0.00100105		TSPAN14	-0.787153	0.00131892
	MYO1B	-0.611592	0.00100105		NRN1	-0.788352	0.00131892
	GLIS3	-0.6121	0.00100105		PAK1	-0.789224	0.00131892
	PTPRB	-0.614051	0.00556676		SLC27A6	-0.789834	0.00354859
	ANKH	-0.614163	0.00100105		CNKSR2	-0.790706	0.0270247
	PMEL	-0.614658	0.00100105		TBC1D9	-0.792075	0.00131892
	FZD1	-0.614742	0.00100105		CSGALNACT1	-0.793365	0.00131892
	ABHD14B	-0.615624	0.00190562		CRADD	-0.793727	0.00131892
	RGCC	-0.615716	0.00556676		H3F3AP4	-0.794383	0.00131892
	ERCC4	-0.615829	0.00100105		ARHGAP19	-0.794575	0.00131892
	ANXA3	-0.616522	0.00100105		C9orf40	-0.798469	0.00131892
	PCNX	-0.617797	0.00100105		SDC4	-0.799192	0.00131892
	RFC5	-0.617884	0.00100105		DOCK4	-0.799758	0.00131892
	NAV3	-0.617925	0.0140345		DUSP7	-0.802924	0.00131892
	SRI	-0.618303	0.00100105		PTBP3	-0.802942	0.00131892
	TBL1X	-0.618805	0.00100105		KIF26B	-0.80415	0.00131892
	PDLIM5	-0.62088	0.00100105		CCDC93	-0.804259	0.00131892
	KRT19	-0.620901	0.00100105		TMEM164	-0.805019	0.00131892
	RYK	-0.621136	0.00100105		SWAP70	-0.807003	0.00131892
	ZNF827	-0.621148	0.00268247		FAM98B	-0.808021	0.00131892
	DSCC1	-0.621456	0.00100105		SEMA6A	-0.808414	0.00635678
	ACSS1	-0.621908	0.00100105		DACH1	-0.809822	0.0112692
	NTNG1	-0.622321	0.0451447		ERC1	-0.812351	0.00131892
	FLRT3	-0.622333	0.0234321		CD24	-0.812504	0.00131892
	MEIS1	-0.622832	0.00416228		SERINC3	-0.812802	0.00131892
	DOCK4	-0.622871	0.00100105		HOXD10	-0.815686	0.00886163
	BBS10	-0.623485	0.00190562		CDK5RAP2	-0.816065	0.00131892
	SPAG16	-0.623503	0.00876899		DUSP4	-0.817262	0.00131892
	PKP1	-0.623531	0.010581		BCOR	-0.817598	0.00131892
	ETS1	-0.625887	0.00100105		SLC35F2	-0.817649	0.00131892
	ADAMTS9	-0.627057	0.0238413		GRID2IP	-0.819583	0.0283168
	WIPF1	-0.627402	0.00100105		NOP9	-0.822709	0.00131892
	TMCO3	-0.627718	0.00100105		MEX3D	-0.83042	0.00131892
	LIMA1	-0.628596	0.00100105		MLLT4	-0.830672	0.00131892
	ERV3-1	-0.628727	0.0403258		MBOAT1	-0.834328	0.00131892
	KIF13A	-0.629872	0.00100105		ACBD7	-0.8349	0.00131892
	TMEM87A	-0.63098	0.00100105		RAPGEF1	-0.836157	0.00131892
	MT1E	-0.631673	0.00100105		KBTBD11	-0.837193	0.00131892
	HUWE1	-0.6318	0.00100105		NAA30	-0.837812	0.00131892
	PLD1	-0.631974	0.00100105		RHBDD1	-0.839655	0.00131892
	PSAT1	-0.632328	0.00100105		RAB5B	-0.840511	0.00131892
	INA	-0.633212	0.00100105		CUL4B	-0.84632	0.00131892
	SLC35A1	-0.633438	0.00100105		SSR3	-0.846641	0.00131892
	RAC1	-0.63391	0.00100105		TLE3	-0.846835	0.00131892
	SCRN1	-0.63398	0.00100105		FCHSD2	-0.847676	0.00131892
	GAP43	-0.63402	0.0403258		SHISA2	-0.847789	0.002477
	GATA6	-0.634131	0.0225012		TADA2B	-0.848456	0.00131892
	TXNRD1	-0.634372	0.00100105		CHST2	-0.851208	0.00131892
	COL13A1	-0.634719	0.00100105		TNFRSF11A	-0.851702	0.002477
	TMEM98	-0.635698	0.00100105		MOB1B	-0.852254	0.00131892
	ZNF703	-0.63612	0.00100105		FAM117A	-0.855046	0.00131892
	IMPA2	-0.636866	0.00100105		DEPTOR	-0.85588	0.00959379
	CPE	-0.636915	0.00190562		EIF1AX	-0.856754	0.00131892
	TTC9	-0.637025	0.00100105		CCND2	-0.859769	0.00131892
	ALDH3A2	-0.63747	0.00100105		JARID2	-0.862634	0.00131892
	TRAM2-AS1	-0.637511	0.00343012		MBTPS1	-0.863175	0.00131892
	LRP11	-0.637754	0.00100105		PDGFB	-0.863752	0.00131892
	PRKACB	-0.638186	0.00100105		MAP3K9	-0.867673	0.00131892
	NAV2	-0.63902	0.00100105		NKX6-1	-0.868022	0.0445473
	ZZEF1	-0.640779	0.00100105		PPP2R5A	-0.869022	0.00131892
	PARVA	-0.642794	0.00100105		NR4A2	-0.872589	0.00131892
	MMGT1	-0.645451	0.00100105		ERRFI1	-0.875037	0.00131892
	B4GALT5	-0.645709	0.00100105		YTHDF2	-0.877405	0.00131892
	ITPKB	-0.646578	0.00100105		DOCK9	-0.877917	0.00131892
	CELF1	-0.64661	0.00100105		DAG1	-0.883532	0.00131892
	IL4R	-0.646645	0.00100105		MAGT1	-0.883827	0.00131892
	RPF2	-0.646672	0.00100105		CPM	-0.884533	0.00131892
	HSPA4L	-0.64688	0.00100105		SERINC5	-0.88719	0.00131892
	LIFR	-0.648068	0.00100105		ARF1	-0.887281	0.00131892
	RNF168	-0.649145	0.00100105		RNF125	-0.888864	0.00131892
	TSPYL4	-0.649826	0.00100105		RASSF3	-0.889622	0.00131892
	TMEM131	-0.651121	0.00100105		AGAP1	-0.890121	0.00131892
	MSN	-0.651504	0.00100105		SERTAD2	-0.890516	0.00131892
	RGS2	-0.651637	0.00100105		TSPAN7	-0.890531	0.0342518
	PIK3C2B	-0.654167	0.00485284		YPEL5	-0.893758	0.00131892
	ANXA1	-0.656557	0.00100105		UGCG	-0.901765	0.00131892
	CITED2	-0.657752	0.00100105		RNF114	-0.907726	0.00131892
	FLRT2	-0.658687	0.00190562		PDGFA	-0.90929	0.00131892
	LIMCH1	-0.658702	0.00100105		XPO7	-0.910219	0.00131892
	STYK1	-0.65936	0.00876899		RBMS3	-0.910751	0.00453525
	ZNF704	-0.660938	0.00615568		DYNLL2	-0.913315	0.00131892
	SLMAP	-0.661119	0.00100105		LHFP	-0.915392	0.00131892
	PON2	-0.661217	0.00100105		FEM1A	-0.915621	0.00131892
	TFCP2	-0.662069	0.00100105		DNAJA2	-0.9161	0.00131892
	CDKN2D	-0.66242	0.00100105		ARHGEF2	-0.921323	0.00131892
	UNC13B	-0.664128	0.00100105		EPN2	-0.927421	0.00131892
	TTC39C	-0.664155	0.00615568		EHBP1	-0.930216	0.00131892
	TMEM158	-0.665208	0.00100105		CPS1	-0.932779	0.00453525
	HOXA9	-0.66595	0.00268247		FECH	-0.933818	0.00131892
	CDK5RAP2	-0.665968	0.00100105		RNF144B	-0.934486	0.00131892
	CAPZB	-0.665991	0.00100105		ACSL1	-0.934574	0.00131892
	LDLRAD3	-0.668023	0.00100105		TPD52	-0.934632	0.00131892
	CYP1B1	-0.668912	0.00190562		DENND5B	-0.935207	0.00131892
	PCMT1	-0.669278	0.00100105		ARHGAP31	-0.939027	0.00131892
	RHOBTB1	-0.670032	0.00100105		CCDC115	-0.941485	0.00131892
	SCD	-0.670499	0.00100105		BICD2	-0.945633	0.00131892
	EPHA4	-0.671249	0.00100105		COLGALT2	-0.946698	0.00131892
	TM6SF1	-0.671526	0.00678575		OLFM1	-0.948167	0.00131892
	DDHD2	-0.672016	0.00100105		IGFBPL1	-0.948199	0.00131892
	PTPRD	-0.6722	0.00100105		TYMS	-0.948345	0.00131892
	COPZ1	-0.673023	0.00100105		SEPT11	-0.948468	0.00131892
	MEX3B	-0.673165	0.00100105		JAK3	-0.951916	0.00131892
	YTHDF3	-0.673504	0.00100105		ARNT2	-0.952016	0.00131892
	PTPRJ	-0.673978	0.00100105		NPY	-0.952223	0.0398636
	PKP2	-0.675636	0.0229597		SLC25A20	-0.952326	0.00131892
	AMD1	-0.675688	0.00100105		HEBP1	-0.953502	0.00131892
	LPPR4	-0.675829	0.00100105		FAM169A	-0.956584	0.00131892
	ETS2	-0.676841	0.00100105		SH3TC1	-0.957885	0.00131892
	ALX4	-0.677217	0.00416228		OSBP	-0.95838	0.00131892
	UBE2O	-0.677903	0.00100105		MB21D2	-0.959205	0.00131892
	LUZP1	-0.678061	0.00100105		OARD1	-0.961151	0.00131892
	FNBP1L	-0.678167	0.00100105		DMD	-0.961178	0.00131892
	APBB1IP	-0.679073	0.0349001		STAT5B	-0.96179	0.00131892
	FOXQ1	-0.680665	0.00100105		BOC	-0.966698	0.00131892
	CUL4A	-0.680756	0.00100105		KLF12	-0.966786	0.00131892
	ELMOD1	-0.680904	0.0419839		UBE3C	-0.970541	0.00131892
	CLN5	-0.681	0.00100105		NEBL	-0.971576	0.002477
	MCU	-0.683223	0.00100105		KIAA1644	-0.972091	0.00131892
	LPCAT1	-0.683709	0.00100105		HSPB8	-0.973134	0.00131892
	SLC18B1	-0.685018	0.00100105		SLC8A1	-0.977306	0.00131892
	TMED4	-0.685486	0.00100105		SET	-0.98521	0.00131892
	MAGI1	-0.686017	0.00100105		CUL5	-0.985927	0.00131892
	YWHAQ	-0.68636	0.00100105		PLXDC2	-0.987193	0.00131892
	FAM101B	-0.686602	0.00100105		PLAGL2	-0.988902	0.00131892
	DOK5	-0.688078	0.0279118		HTR7	-0.989311	0.00131892
	SEMA6A	-0.688945	0.0172507		TSPAN13	-0.989768	0.00131892
	NIPAL4	-0.689717	0.0177462		BEX4	-0.99183	0.00131892
	VPS41	-0.6904	0.00100105		HOXD13	-0.991876	0.00453525
	RAD18	-0.690844	0.00100105		NRP1	-0.995642	0.00131892
	ANGPT1	-0.692574	0.0238413		CTPS2	-0.996204	0.00131892
	MMS22L	-0.693036	0.00100105		PGM5	-0.998502	0.00131892
	SSPN	-0.693749	0.0390281		NDNF	-0.998896	0.0336521
	CNN2	-0.694065	0.00100105		PCDH10	-1.00025	0.00131892
	MT1L	-0.696142	0.0220006		STX6	-1.00351	0.00131892
	SULF1	-0.696192	0.00100105		SSBP3	-1.00386	0.00131892
	COL11A1	-0.697326	0.00615568		KIAA1467	-1.00614	0.00131892
	MFHAS1	-0.697744	0.00100105		TPK1	-1.00792	0.0135668
	MYCBP	-0.69795	0.00485284		RAB11FIP4	-1.01283	0.00131892
	GAS7	-0.698051	0.00100105		UBQLN1	-1.01983	0.00131892
	CORO1C	-0.698509	0.00100105		HAVCR2	-1.02024	0.0222156
	NBR1	-0.699333	0.00100105		NAALAD2	-1.02203	0.0294064
	GNA13	-0.702502	0.00100105		C16orf87	-1.02498	0.00131892
	SYT17	-0.702548	0.0293562		LMO4	-1.02531	0.00131892
	ATP1A1	-0.704258	0.00100105		RBPJ	-1.02737	0.00131892
	HLA-E	-0.706402	0.00100105		MIEF1	-1.03306	0.00131892
	PTP4A2	-0.706637	0.00100105		UPRT	-1.03357	0.00131892
	BLMH	-0.706802	0.00100105		TMEM178A	-1.0417	0.00453525
	MAP4K4	-0.706858	0.00100105		CALU	-1.04374	0.00131892
	PSMD11	-0.707194	0.00100105		B3GNT3	-1.0449	0.00131892
	ETV1	-0.707279	0.00100105		GRAMD2	-1.0521	0.00131892
	VPS4B	-0.708899	0.00100105		LAT2	-1.05411	0.00354859
	IRS2	-0.710091	0.00100105		GATA2	-1.05417	0.00131892
	ARPC2	-0.710824	0.00100105		PLCXD3	-1.06419	0.00131892
	PPP3CA	-0.713274	0.00100105		ABCG1	-1.06504	0.00131892
	ENTPD4	-0.714457	0.00100105		FAM189A2	-1.06597	0.00131892
	HAGLR	-0.715442	0.00876899		C6orf47	-1.07615	0.00131892
	KBTBD11	-0.715706	0.00190562		CTNND1	-1.08395	0.00131892
	PKP3	-0.715962	0.00678575		HIST2H2BE	-1.08562	0.00131892
	RBMS1	-0.718251	0.00100105		CRYZ	-1.08794	0.00131892
	USP7	-0.718297	0.00100105		GCNT2	-1.08901	0.00131892
	RCN2	-0.718409	0.00100105		MEF2C	-1.0891	0.00131892
	SDR16C5	-0.718715	0.00343012		ZNF423	-1.09186	0.002477
	MGAT3	-0.720572	0.00100105		OCRL	-1.09443	0.00131892
	SMC2	-0.721518	0.00100105		MFAP3L	-1.09832	0.00131892
	PTGIR	-0.723708	0.0266552		SLC9A6	-1.09973	0.00131892
	GLTP	-0.725578	0.00100105		FAM3C	-1.1034	0.00131892
	DNER	-0.7261	0.043875		HPGD	-1.10492	0.0259063
	ALDH1A3	-0.72693	0.00100105		HDHD2	-1.10623	0.00131892
	C1orf116	-0.727512	0.00615568		NRCAM	-1.10971	0.00131892
	ITCH	-0.728262	0.00100105		MATN3	-1.11026	0.00131892
	MIDN	-0.728672	0.00100105		EML4	-1.11242	0.00131892
	CSK	-0.731246	0.00100105		EFHD1	-1.11773	0.00131892
	ABCB1	-0.731299	0.0476368		MAF	-1.11826	0.00131892
	DENR	-0.732049	0.00100105		FAM102A	-1.12042	0.00131892
	NEXN	-0.732433	0.00100105		NEFL	-1.12176	0.00131892
	DUSP6	-0.733078	0.00100105		PDCL	-1.12224	0.00131892
	KRT34	-0.733197	0.0270928		LITAF	-1.12279	0.00131892
	RAB38	-0.734167	0.00416228		HOPX	-1.12716	0.002477
	NFATC3	-0.734895	0.00100105		STXBP1	-1.12983	0.00131892
	ERC1	-0.735283	0.00100105		LCP1	-1.13396	0.00453525
	PLEKHB2	-0.735389	0.00100105		ZBTB18	-1.14128	0.00131892
	STX16	-0.735514	0.00100105		ATP8B1	-1.14504	0.00131892
	RNF144B	-0.73715	0.00100105		HPCAL4	-1.14867	0.00131892
	EMB	-0.737862	0.0315367		MOCS2	-1.16132	0.00131892
	PPIL1	-0.738222	0.00100105		PPAP2B	-1.16634	0.00131892
	NOLC1	-0.738266	0.00100105		ANKRD40	-1.16698	0.00131892
	MPZL3	-0.739571	0.00268247		SECISBP2	-1.16769	0.00131892
	HNRNPR	-0.74161	0.00100105		HOXD8	-1.17135	0.00131892
	SRXN1	-0.744845	0.00100105		PRKAG2	-1.17549	0.00131892
	COIL	-0.745732	0.00100105		CXXC5	-1.18132	0.00131892
	TAF11	-0.745935	0.00100105		WWC3	-1.18656	0.00131892
	SNAP23	-0.746082	0.00100105		CARD11	-1.19672	0.00131892
	MAN1A1	-0.746281	0.00100105		MECOM	-1.19722	0.00131892
	PHTF2	-0.74766	0.00100105		LMO2	-1.20014	0.00131892
	ASH2L	-0.747685	0.00100105		GIPC2	-1.20692	0.00131892
	CCDC93	-0.747927	0.00100105		ST6GAL1	-1.20819	0.00131892
	RTN4RL1	-0.750457	0.00100105		PDIA2	-1.21073	0.00720159
	ITGB1	-0.750576	0.00100105		SOX11	-1.23458	0.00131892
	PIM1	-0.750854	0.00100105		NPTN	-1.23499	0.00131892
	SPCS3	-0.752389	0.00100105		TPST1	-1.23776	0.00131892
	IQGAP1	-0.752668	0.00100105		STX12	-1.23928	0.00131892
	GALNT1	-0.753072	0.00100105		SLC8A3	-1.24095	0.00131892
	RFTN1	-0.755318	0.00100105		FOSL2	-1.2429	0.00131892
	CCNJL	-0.757022	0.00100105		GSKIP	-1.24535	0.00131892
	SOX9	-0.757331	0.00100105		IL2RB	-1.24672	0.00131892
	STAT4	-0.757365	0.019203		EXOC3L2	-1.25351	0.0478374
	SLC37A2	-0.757672	0.00100105		UQCRHL	-1.26592	0.0283168
	HGSNAT	-0.759703	0.00100105		GREM2	-1.26831	0.00354859
	AHDC1	-0.760698	0.00100105		P2RY1	-1.26875	0.002477
	KBTBD2	-0.761759	0.00100105		FRMD3	-1.27607	0.00131892
	PTGER4	-0.761792	0.00100105		TPM3	-1.27799	0.00131892
	PDE1C	-0.76268	0.00100105		PIK3CB	-1.30041	0.00131892
	CORO2B	-0.764712	0.00100105		LASP1	-1.31414	0.00131892
	RPL36A-HNRNPH2	-0.765135	0.0182017		ZNF697	-1.31744	0.00131892
	ARHGAP19	-0.766655	0.00100105		GPR4	-1.33297	0.00131892
	HN1L	-0.767575	0.00100105		LHX8	-1.35683	0.0170889
	UBP1	-0.768027	0.00100105		CXCL1	-1.35813	0.00131892
	CLDN11	-0.768744	0.00100105		DAPK1	-1.35821	0.00131892
	CNKSR2	-0.768994	0.0238413		HAND2	-1.36986	0.00131892
	ATP6AP2	-0.769237	0.00100105		PDZD2	-1.3723	0.00131892
	PPM1F	-0.770141	0.00100105		KCTD6	-1.38138	0.00131892
	MOXD1	-0.770912	0.00100105		TNFRSF1B	-1.39775	0.00131892
	DGCR2	-0.774474	0.00100105		FAM46C	-1.40319	0.00131892
	RNF150	-0.774548	0.00100105		KCTD12	-1.42107	0.00131892
	MAP3K9	-0.775247	0.00100105		RNF149	-1.42234	0.00131892
	PRKX	-0.775308	0.00100105		PLCL1	-1.43644	0.00131892
	HOXD10	-0.776659	0.00343012		EOMES	-1.45027	0.00131892
	KIRREL3	-0.777148	0.043447		DOLPP1	-1.45524	0.00131892
	BAMBI	-0.780215	0.00100105		HMGCS1	-1.45857	0.00131892
	CMTM6	-0.780718	0.00100105		EGLN3	-1.45983	0.00131892
	FCHSD2	-0.781014	0.00100105		SERTAD4	-1.46054	0.00131892
	CCDC126	-0.782471	0.00100105		PCTP	-1.47849	0.00131892
	NRN1	-0.783734	0.00100105		STX3	-1.50559	0.00131892
	AGPAT6	-0.78498	0.00100105		TIE1	-1.50578	0.00131892
	MALL	-0.785433	0.00100105		NR5A2	-1.5336	0.00131892
	WDR89	-0.788789	0.00100105		MMD	-1.55235	0.00131892
	ZNF17	-0.790931	0.00100105		SPON1	-1.55897	0.00131892
	WASL	-0.791604	0.00100105		MAMLD1	-1.58597	0.00131892
	HTR7	-0.791838	0.00100105		SEMA4D	-1.61326	0.00131892
	FAM98A	-0.79189	0.00100105		SLC4A4	-1.62432	0.00131892
	KIAA1467	-0.794326	0.00100105		PRKCH	-1.68904	0.00131892
	FRY	-0.794382	0.00100105		ISM1	-1.73568	0.00131892
	PDXDC1	-0.794878	0.00100105		S1PR1	-1.75904	0.00131892
	FAM98B	-0.796678	0.00100105		MEGF10	-1.76604	0.00131892
	CSGALNACT1	-0.800785	0.00100105		CHN2	-1.78741	0.00131892
	THRA	-0.801399	0.00100105		ITM2A	-1.79844	0.0419315
	PEAR1	-0.801985	0.00100105		NET1	-1.87984	0.00131892
	SULT1A1	-0.803038	0.0386541		ADM	-1.95411	0.00131892
	NAA40	-0.804166	0.00100105		CALCRL	-1.96973	0.00131892
	SSTR1	-0.807541	0.00100105		TNFAIP8L3	-2.00272	0.00131892
	ENOSF1	-0.807782	0.00100105		FLI1	-2.02974	0.00131892
	GNG12	-0.809085	0.00100105
	LEPROTL1	-0.809744	0.0247615		Total no. genes	1200
	PRSS12	-0.809934	0.00100105
	PRDM1	-0.810699	0.00100105
	CAMK1	-0.81243	0.00100105
	TMEM164	-0.813004	0.00100105
	SLC35F2	-0.817218	0.00100105
	MT1G	-0.817534	0.0116906
	TOMM20	-0.817556	0.00100105
	FOXC2	-0.817622	0.00100105
	LPXN	-0.818389	0.00100105
	BCOR	-0.819564	0.00100105
	LAMP1	-0.820174	0.00100105
	DACH1	-0.821252	0.00615568
	ADRA1B	-0.822073	0.00100105
	FAR2	-0.822424	0.00100105
	CCNK	-0.822506	0.00100105
	TLE3	-0.822818	0.00100105
	BMPR1B	-0.823024	0.020648
	SLC27A6	-0.823791	0.00100105
	MXRA5	-0.824813	0.00100105
	LRRC2	-0.825635	0.00190562
	CCND1	-0.827916	0.00100105
	THBD	-0.829151	0.00100105
	OGDH	-0.829908	0.00100105
	RHBDD1	-0.831037	0.00100105
	NOP9	-0.831165	0.00100105
	FZD8	-0.833708	0.00100105
	RAB5B	-0.834086	0.00100105
	RBMS3	-0.834787	0.0369133
	PTBP3	-0.834794	0.00100105
	ACLY	-0.836434	0.00100105
	ELAVL2	-0.836875	0.010581
	MOB1B	-0.837234	0.00100105
	TBC1D9	-0.837847	0.00100105
	VAMP3	-0.838372	0.00100105
	COL12A1	-0.838826	0.00100105
	PTGFR	-0.838873	0.0417216
	LOC100505812	-0.840071	0.0463773
	SEMA6D	-0.840599	0.00100105
	NTM	-0.842832	0.00100105
	C17orf58	-0.843253	0.00100105
	JARID2	-0.843525	0.00100105
	TSLP	-0.84408	0.0336134
	KRT81	-0.844901	0.00100105
	FIBCD1	-0.845138	0.00100105
	PCDH10	-0.846012	0.00100105
	H2AFY2	-0.846883	0.00100105
	DEPTOR	-0.848614	0.00485284
	SCN1B	-0.850902	0.00100105
	DOCK9	-0.851652	0.00100105
	ZDHHC3	-0.851832	0.00100105
	NANOS1	-0.852857	0.00100105
	SERTAD2	-0.853629	0.00100105
	GFRA1	-0.853847	0.00100105
	SWAP70	-0.855678	0.00100105
	BMP7	-0.858116	0.00100105
	SNX4	-0.859687	0.00100105
	RALA	-0.860419	0.00100105
	COLGALT2	-0.862073	0.00100105
	PAK1	-0.864053	0.00100105
	RASSF3	-0.865453	0.00100105
	RAPGEF1	-0.865744	0.00100105
	SERINC3	-0.867765	0.00100105
	KITLG	-0.870616	0.00100105
	ACTB	-0.872723	0.00100105
	VAV3	-0.875105	0.00678575
	THBS1	-0.875691	0.00100105
	KRTAP1-5	-0.876831	0.0116906
	ADAM9	-0.877091	0.00100105
	SVIP	-0.879424	0.00100105
	TSPAN14	-0.879548	0.00100105
	CDCA7L	-0.879602	0.00100105
	STX7	-0.882959	0.00100105
	MBOAT1	-0.883285	0.00100105
	EHBP1	-0.887787	0.00100105
	TMEM150C	-0.887795	0.00268247
	PBK	-0.890815	0.00100105
	ERMP1	-0.895855	0.00100105
	XPO7	-0.896015	0.00100105
	DPH6	-0.898901	0.00268247
	NAA30	-0.8997	0.00100105
	NKX3-2	-0.900529	0.0238413
	CDH4	-0.901859	0.00100105
	CHMP4C	-0.90254	0.00100105
	MAN2A1	-0.90329	0.00100105
	SERINC5	-0.903731	0.00100105
	SIX1	-0.904072	0.00100105
	TADA2B	-0.905246	0.00100105
	ITPK1	-0.908445	0.00100105
	AKAP2	-0.909497	0.00100105
	KRT80	-0.914295	0.00100105
	ELTD1	-0.9145	0.00100105
	ATP2A2	-0.916719	0.00100105
	ANXA4	-0.920053	0.00100105
	TSPAN7	-0.922051	0.0172507
	NR4A2	-0.923452	0.00100105
	GRAMD1C	-0.924126	0.00100105
	GRID2IP	-0.925848	0.00615568
	CPM	-0.928083	0.00100105
	CCDC85A	-0.929778	0.0157438
	ERRFI1	-0.932029	0.00100105
	PMEPA1	-0.933612	0.00100105
	NKX6-1	-0.934973	0.0122716
	DUSP4	-0.935086	0.00100105
	ACO1	-0.93737	0.00100105
	SET	-0.938642	0.00100105
	FAM117A	-0.938901	0.00100105
	LYPD3	-0.941099	0.00100105
	SLC35F3	-0.942928	0.00343012
	SYPL1	-0.945499	0.00100105
	CIRBP	-0.947122	0.00100105
	SDC4	-0.949946	0.00100105
	CD24	-0.950369	0.00100105
	DCAF4	-0.950498	0.00100105
	HCLS1	-0.952041	0.00190562
	KLF12	-0.953887	0.00100105
	TLR4	-0.953921	0.00100105
	MLLT4	-0.955235	0.00100105
	IER3IP1	-0.955655	0.00100105
	DENND5B	-0.957093	0.00100105
	THBS2	-0.960122	0.00100105
	LCP1	-0.961505	0.0128426
	OSBP	-0.96453	0.00100105
	DMD	-0.967289	0.00100105
	ACTG2	-0.967915	0.00100105
	DUSP7	-0.969249	0.00100105
	RAB11FIP4	-0.969319	0.00100105
	IMPACT	-0.969709	0.00100105
	C9orf40	-0.97438	0.00100105
	CACNA1C	-0.975727	0.00100105
	GBAS	-0.975808	0.00100105
	RTN4	-0.977412	0.00100105
	MT1X	-0.977671	0.00100105
	ANTXR2	-0.978543	0.00100105
	PLCXD3	-0.979124	0.00100105
	STAT1	-0.97945	0.00100105
	HOXD13	-0.979554	0.00343012
	VWA5A	-0.979596	0.0116906
	EIF1AX	-0.980087	0.00100105
	NPY	-0.980281	0.0182017
	PAQR9	-0.987044	0.019203
	MAPRE1	-0.988233	0.00100105
	OLAH	-0.988298	0.0215139
	ANO1	-0.989377	0.00678575
	TMEM178A	-0.991088	0.00556676
	MAGT1	-0.991658	0.00100105
	PDGFB	-0.992228	0.00100105
	SSR3	-0.993376	0.00100105
	LHFP	-0.994172	0.00100105
	DYNLL2	-0.994884	0.00100105
	FECH	-0.997306	0.00100105
	CRADD	-0.998226	0.00100105
	TMEM183A,TMEM183B	-0.998474	0.00746852
	ST6GAL2	-0.999601	0.00876899
	PGM5	-1.00379	0.00100105
	RNF125	-1.00413	0.00100105
	CPS1	-1.00526	0.00100105
	GNPNAT1	-1.00661	0.00100105
	MESDC2	-1.01404	0.00100105
	CHST2	-1.01804	0.00100105
	STAT5B	-1.01835	0.00100105
	MBTPS1	-1.0193	0.00100105
	AGAP1	-1.02114	0.00100105
	ARHGEF2	-1.02141	0.00100105
	GRAMD2	-1.0215	0.00100105
	BICD2	-1.02181	0.00100105
	FZD7	-1.02259	0.00100105
	CTPS2	-1.02413	0.00100105
	TGM2	-1.02434	0.00100105
	LOC730102	-1.02448	0.00343012
	FEM1A	-1.03568	0.00100105
	DAZAP1	-1.04071	0.00100105
	PPP2R5A	-1.04312	0.00100105
	TPK1	-1.04396	0.0116906
	LEPREL1	-1.04448	0.00100105
	BOC	-1.04804	0.00100105
	MSANTD4	-1.04968	0.00100105
	YTHDF2	-1.05526	0.00100105
	NRCAM	-1.05934	0.00100105
	PIK3C2A	-1.05992	0.00100105
	WNK4	-1.06297	0.00100105
	TNFRSF11A	-1.06454	0.00100105
	UGCG	-1.06672	0.00100105
	UBE3C	-1.06694	0.00100105
	UPRT	-1.06779	0.00100105
	ARHGAP31	-1.07404	0.00100105
	SLC8A3	-1.07774	0.00100105
	MFAP3L	-1.07815	0.00100105
	CXorf56	-1.07915	0.00100105
	CUL5	-1.0794	0.00100105
	IGFBPL1	-1.08256	0.00100105
	DNAJA2	-1.08282	0.00100105
	STX6	-1.08491	0.00100105
	SSBP3	-1.08675	0.00100105
	OLFM1	-1.08772	0.00100105
	OARD1	-1.08788	0.00100105
	MAF	-1.08805	0.00100105
	YPEL5	-1.08857	0.00100105
	MIEF1	-1.08865	0.00100105
	DAG1	-1.09234	0.00100105
	LINC00327	-1.09454	0.0463773
	KIAA1644	-1.09494	0.00100105
	CNBP	-1.10471	0.00100105
	P2RY1	-1.10638	0.00268247
	SLPI	-1.10655	0.00268247
	TPD52	-1.10852	0.00100105
	TMPO	-1.11043	0.00100105
	SLC8A1	-1.11237	0.00100105
	PLXDC2	-1.11325	0.00100105
	PLCL1	-1.11643	0.00100105
	RAC2	-1.12016	0.00100105
	H3F3AP4	-1.12045	0.00100105
	CUL4B	-1.12243	0.00100105
	EDN1	-1.12301	0.00100105
	PDGFA	-1.12393	0.00100105
	COPS8	-1.12622	0.00100105
	B3GNT3	-1.12821	0.00100105
	EPN2	-1.13547	0.00100105
	SEPT11	-1.13565	0.00100105
	IGFBP3	-1.14332	0.00100105
	FAM169A	-1.14767	0.00100105
	WNT7A	-1.1538	0.00100105
	LMO4	-1.15586	0.00100105
	LINC01116	-1.15901	0.00190562
	GNG2	-1.16144	0.00100105
	SHISA2	-1.16158	0.00100105
	ACSL1	-1.16309	0.00100105
	EML4	-1.16509	0.00100105
	MECOM	-1.16943	0.00100105
	ELF3	-1.17056	0.00100105
	RHOJ	-1.17073	0.00556676
	CD55	-1.17265	0.00100105
	FAM189A2	-1.17347	0.00100105
	ZBTB18	-1.17501	0.00100105
	ARPC5	-1.17793	0.00100105
	SLC25A20	-1.18544	0.00100105
	SH3TC1	-1.18664	0.00100105
	UBQLN1	-1.18933	0.00100105
	FRMD3	-1.18986	0.00100105
	PDCL	-1.19001	0.00100105
	RBPJ	-1.19195	0.00100105
	MB21D2	-1.19581	0.00100105
	CTNND1	-1.19989	0.00100105
	RNF114	-1.20069	0.00100105
	MEX3D	-1.20081	0.00100105
	GCNT2	-1.20126	0.00100105
	HEBP1	-1.2015	0.00100105
	LAT2	-1.20239	0.00268247
	GREM2	-1.20372	0.00485284
	EFHD1	-1.20482	0.00100105
	JAK3	-1.20863	0.00100105
	NRP1	-1.20866	0.00100105
	FAM102A	-1.21099	0.00100105
	RMI2	-1.21144	0.00100105
	ARF1	-1.21369	0.00100105
	SLC9A6	-1.21468	0.00100105
	CALU	-1.22059	0.00100105
	LHX8	-1.22376	0.0210755
	IL2RB	-1.22717	0.00100105
	HOPX	-1.23531	0.00100105
	STXBP1	-1.23966	0.00100105
	BEX4	-1.24861	0.00100105
	PLAGL2	-1.2509	0.00100105
	SECISBP2	-1.2588	0.00100105
	CCDC115	-1.25901	0.00100105
	FAM46C	-1.26784	0.00100105
	MATN3	-1.2698	0.00100105
	MEF2C	-1.27803	0.00100105
	ST6GAL1	-1.2793	0.00100105
	WWC3	-1.30724	0.00100105
	ANKRD40	-1.30944	0.00100105
	ZNF423	-1.31621	0.00100105
	ITM2A	-1.31669	0.0461496
	MOCS2	-1.31741	0.00100105
	FOSL2	-1.32166	0.00100105
	PIK3CB	-1.32252	0.00100105
	GATA2	-1.33077	0.00100105
	TSPAN13	-1.33928	0.00100105
	TYMS	-1.33978	0.00100105
	C16orf87	-1.34457	0.00100105
	HPGD	-1.34589	0.00999448
	HDHD2	-1.34847	0.00100105
	NEBL	-1.36918	0.00100105
	ARNT2	-1.37746	0.00100105
	OCRL	-1.38317	0.00100105
	LOC441455	-1.3894	0.0488953
	CARD11	-1.39855	0.00100105
	HIST2H2BE	-1.39967	0.00100105
	SLC4A4	-1.40284	0.00100105
	HPCAL4	-1.41883	0.00100105
	TIE1	-1.42512	0.00100105
	ABCG1	-1.43148	0.00100105
	FAM3C	-1.43337	0.00100105
	GIPC2	-1.4425	0.00100105
	ZNF697	-1.44317	0.00100105
	HSPB8	-1.44361	0.00100105
	SOX17	-1.45736	0.00937462
	SERPINE2	-1.46202	0.00100105
	CRYZ	-1.47717	0.00100105
	HOXD9	-1.47847	0.0220006
	HAVCR2	-1.48913	0.00190562
	SOX11	-1.48997	0.00100105
	PRKAG2	-1.49039	0.00100105
	GPR4	-1.49243	0.00100105
	CXXC5	-1.4975	0.00100105
	TNFRSF1B	-1.51318	0.00100105
	NDNF	-1.52542	0.00190562
	NEFL	-1.54675	0.00100105
	C6orf47	-1.55431	0.00100105
	HOXD8	-1.56116	0.00100105
	LASP1	-1.57996	0.00100105
	HMGCS1	-1.58348	0.00100105
	NPTN	-1.61286	0.00100105
	STX12	-1.61701	0.00100105
	PDZD2	-1.62035	0.00100105
	TPM3	-1.62608	0.00100105
	DAPK1	-1.67747	0.00100105
	TPST1	-1.67816	0.00100105
	ATP8B1	-1.68705	0.00100105
	EOMES	-1.69919	0.00100105
	EXOC3L2	-1.70747	0.0196345
	STX3	-1.70901	0.00100105
	PCTP	-1.73105	0.00100105
	NR5A2	-1.73321	0.00100105
	MEGF10	-1.74113	0.00100105
	HAND2	-1.76412	0.00100105
	KCTD12	-1.77064	0.00100105
	KCTD6	-1.77975	0.00100105
	GSKIP	-1.7833	0.00100105
	SERTAD4	-1.78493	0.00100105
	PPAP2B	-1.81171	0.00100105
	DOLPP1	-1.81177	0.00100105
	SPON1	-1.81303	0.00100105
	MAMLD1	-1.82665	0.00100105
	HSD17B2	-1.83255	0.00100105
	LMO2	-1.84841	0.00100105
	MMD	-1.87645	0.00100105
	SEMA4D	-1.90149	0.00100105
	PRKCH	-1.92286	0.00100105
	EGLN3	-1.92354	0.00100105
	LITAF	-1.97733	0.00100105
	CXCL1	-1.98166	0.00100105
	S1PR1	-2.03237	0.00100105
	CALCRL	-2.04967	0.00100105
	ISM1	-2.18263	0.00100105
	CHN2	-2.22103	0.00100105
	TNFAIP8L3	-2.22837	0.00100105
	RNF149	-2.26914	0.00100105
	NET1	-2.33136	0.00100105
	FLI1	-3.09503	0.00100105
	ADM	-3.42236	0.00100105
	Total no. genes	1552

## Sheet: Table S3
	Table S3A								Table S3B
		Transcript levels (RPKM)			Differenital Expression (Log2FC)					ΔRNA2.7 vs WT		ΔTATA vs WT
	Gene ID	WT	ΔRNA2.7	ΔTATA	ΔRNA2.7 vs WT	ΔTATA vs WT			Gene ID	log2FC	q value	log2FC	q value
	ADM	517.59	48.2784	132.349	-3.42236	-1.96746			CORO1C	-0.698509	0.00100105	-0.62274	0.00131892
	S1PR1	70.4982	17.2335	20.6333	-2.03237	-1.77261			CTNND1	-1.19989	0.00100105	-1.08395	0.00131892
	CXCL1	6.4626	1.63632	2.49829	-1.98166	-1.37117			DLC1	-0.417105	0.00485284	-0.374052	0.0458843
	SEMA4D	21.7471	5.821	7.04237	-1.90148	-1.62669			GNG12	-0.809085	0.00100105	-0.726823	0.00131892
	STX3	79.6299	24.3563	27.7771	-1.70902	-1.51941			GNG2	-1.16144	0.00100105	-0.652974	0.00354859
	EXOC3L2	0.730402	0.223647	0.303525	-1.70747	-1.26688			LIMCH1	-0.658702	0.00100105	-0.599552	0.00131892
	TPM3	551.174	178.562	225.153	-1.62608	-1.2916			MAGI1	-0.686017	0.00100105	-0.674131	0.00131892
	LASP1	174.337	58.3141	69.435	-1.57996	-1.32814			MAP4K4	-0.706858	0.00100105	-0.706343	0.00131892
	NDNF	0.759416	0.263805	0.376476	-1.52542	-1.01233			NRP1	-1.20866	0.00100105	-0.995642	0.00131892
	TNFRSF1B	22.9277	8.03247	8.62147	-1.51318	-1.41109			PAK1	-0.864053	0.00100105	-0.789224	0.00131892
	CXXC5	44.345	15.7055	19.3762	-1.4975	-1.19449			PPM1F	-0.770141	0.00100105	-0.632211	0.00131892
	PIK3CB	32.1831	12.8679	12.9419	-1.32253	-1.31425			PTPRJ	-0.673978	0.00100105	-0.546534	0.00131892
	NRP1	19.6066	8.48319	9.7413	-1.20866	-1.00915			RAC1	-0.63391	0.00100105	-0.4783	0.00453525
	JAK3	1.14536	0.495573	0.586688	-1.20863	-0.965136			SDC4	-0.949946	0.00100105	-0.799192	0.00131892
	HEBP1	61.6389	26.8019	31.542	-1.20151	-0.966567			TGM2	-1.02434	0.00100105	-0.50023	0.00354859
	GCNT2	1.7025	0.740408	0.792833	-1.20126	-1.10257
	PDCL	43.6174	19.1176	19.8436	-1.19	-1.13623
	ELF3	2.63359	1.16997	1.55152	-1.17056	-0.763348
	PDGFA	23.9651	10.9962	12.6435	-1.12393	-0.922539
	RAC2	19.0989	8.78632	12.0093	-1.12016	-0.669337
	SLC8A1	2.66352	1.23197	1.34004	-1.11237	-0.991058
	TMPO	72.8011	33.7183	42.5568	-1.11043	-0.774571
	DAG1	55.8411	26.1894	29.9919	-1.09234	-0.896754
	STX6	28.9806	13.6621	14.3158	-1.08491	-1.01748
	TNFRSF11A	1.42753	0.682534	0.783652	-1.06455	-0.865236
	PIK3C2A	65.6608	31.4948	40.3534	-1.05992	-0.702342
	TGM2	84.8776	41.7289	59.4586	-1.02434	-0.513498
	CHST2	7.60012	3.75285	4.17271	-1.01804	-0.865038
	PDGFB	7.85323	3.94782	4.27512	-0.99223	-0.877321
	NPY	5.08498	2.57748	2.60601	-0.980281	-0.964399
	STAT1	94.1712	47.7611	62.04	-0.97945	-0.602087
	RTN4	337.959	171.646	209.791	-0.977412	-0.687895
	LCP1	0.767438	0.394095	0.346457	-0.961507	-1.14737
	THBS2	9.88499	5.08102	7.09183	-0.960121	-0.479082
	TLR4	9.39425	4.84957	5.705	-0.953921	-0.719551
	HCLS1	2.17797	1.1258	1.34505	-0.952034	-0.695324
	SDC4	105.888	54.8131	60.25	-0.949946	-0.813506
	NR4A2	9.92215	5.23141	5.36943	-0.923453	-0.885884
	ADAM9	133.055	72.4438	82.4472	-0.877089	-0.69048
	VAV3	0.80673	0.439841	0.466092	-0.875104	-0.791471
	KITLG	15.5818	8.5219	9.27559	-0.870615	-0.748351
	PAK1	37.1819	20.428	21.315	-0.864053	-0.802731
	RALA	107.601	59.2657	66.6238	-0.860422	-0.691582
	DEPTOR	1.84507	1.0246	1.00987	-0.848615	-0.869506
	THBD	3.06069	1.72274	1.97636	-0.829152	-0.631011
	DACH1	1.11324	0.630037	0.629103	-0.821256	-0.823397
	HTR7	7.10754	4.10537	3.54675	-0.791838	-1.00285
	WASL	43.8756	25.347	26.6783	-0.791604	-0.717752
	HOXD10	3.55347	2.07422	2.00089	-0.77666	-0.828587
	PRKX	2.84646	1.66308	1.84426	-0.775311	-0.626127
	PPM1F	13.7148	8.04184	8.76409	-0.770136	-0.646057
	ARHGAP19	7.20967	4.23769	4.11626	-0.766655	-0.808599
	SOX9	12.8848	7.62254	8.47583	-0.757326	-0.604244
	IQGAP1	103.913	61.6726	62.7523	-0.752675	-0.727636
	PIM1	35.9951	21.3901	23.4416	-0.750857	-0.618729
	ITGB1	333.642	198.306	240.03	-0.750573	-0.475086
	NFATC3	20.4286	12.2748	12.2255	-0.734891	-0.740697
	MGAT3	4.43331	2.69039	2.94681	-0.720569	-0.58923
	PPP3CA	19.3313	11.7908	11.7675	-0.713277	-0.716131
	ARPC2	422.004	257.833	296.288	-0.71082	-0.510256
	GNA13	63.3064	38.9022	40.2569	-0.7025	-0.653115
	CORO1C	101.325	62.4371	65.1907	-0.698515	-0.636252
	CNN2	76.0157	46.986	54.9678	-0.694066	-0.467711
	FNBP1L	27.7793	17.3609	16.5582	-0.678169	-0.746464
	PTPRJ	5.04895	3.16456	3.42479	-0.673978	-0.559968
	CITED2	103.289	65.4711	77.0395	-0.657756	-0.423016
	ANXA1	373.273	236.801	276.134	-0.656556	-0.434863
	PIK3C2B	1.35333	0.859961	0.900345	-0.654171	-0.587964
	LIFR	15.4932	9.88673	9.17126	-0.64807	-0.756443
	RAC1	250.665	161.535	178.212	-0.633914	-0.492166
	ETS1	32.4694	21.0409	22.3678	-0.625884	-0.537657
	DOCK4	4.62732	3.00488	2.63357	-0.622869	-0.813157
	ANXA3	35.7505	23.3179	25.1345	-0.616526	-0.508294
	CLIC4	275.241	181.305	195.481	-0.602277	-0.493667
	PTP4A1	48.388	31.9656	32.7996	-0.598129	-0.560971
	STAT3	52.8512	34.9989	38.9769	-0.594627	-0.439317
	NCAM1	3.57177	2.39205	2.22572	-0.578392	-0.682367
	LYN	15.8062	10.5884	11.3817	-0.578006	-0.473775
	PTPRG	5.58496	3.83463	4.09819	-0.54246	-0.44656
	NR3C1	23.0604	15.8547	15.2204	-0.540507	-0.599411
	CDH2	35.8444	24.676	26.5274	-0.538639	-0.434264
	MET	29.063	20.2744	21.2506	-0.519524	-0.45168
	MAP2K1	57.9347	40.817	44.2479	-0.505258	-0.388819
	SPINT1	48.7773	34.5083	33.3382	-0.499266	-0.549034
	TRIB1	13.1666	9.38505	9.62883	-0.488447	-0.45145
	SIRPA	39.3137	28.685	28.2664	-0.454736	-0.475944
	PTPN1	32.9275	24.3864	24.003	-0.433216	-0.456078
	BMP2	8.58882	6.42525	6.27306	-0.418707	-0.453291
	GLIS2	21.5417	16.1159	15.3464	-0.418647	-0.489232
	DLC1	12.3465	9.24661	9.43999	-0.417106	-0.387245
	PTK2B	7.49532	5.6953	5.53023	-0.396218	-0.438651
	NEO1	14.2801	10.894	9.94414	-0.390472	-0.522088
	NUS1	38.0229	29.0369	28.5761	-0.388981	-0.41206
	ADAM10	43.9724	33.7445	32.3613	-0.381946	-0.442329
	DPYSL2	34.332	26.4423	23.4638	-0.376706	-0.549117
	RAB11FIP1	12.4704	9.62337	8.59695	-0.373894	-0.536611
	RPS6KB1	17.183	13.4669	12.7756	-0.351564	-0.427591
	FLNB	28.2977	22.4226	21.672	-0.335731	-0.384852
	STK4	24.5482	19.6545	17.4766	-0.320758	-0.490193
	SDCBP	112.438	141.528	147.278	0.331958	0.389412
	MTDH	28.711	37.9074	36.9006	0.400876	0.362041
	GDF15	74.7916	99.8365	116.265	0.416691	0.636469
	CD40	12.1458	17.1053	17.5151	0.493986	0.528142
	EFNA1	3.32236	4.9072	4.91714	0.562692	0.565611
	WNT11	3.48605	5.16867	5.36346	0.5682	0.621571
	WASF1	11.8945	17.985	16.4827	0.5965	0.470658
	FOS	9.15581	14.0217	13.1466	0.614902	0.52193
	SH2D3C	0.713576	1.39228	1.49002	0.96431	1.06219

## Sheet: Table S4
	Table S4
	Transcriptomics analysis					Proteomic analysis
		ΔRNA2.7 vs WT		ΔTATA vs WT					ΔRNA2.7 vs WT		ΔTATA vs WT
	Gene ID	log2FC	q value	log2FC	q value	Uniprot	Uniprot-s	Gene ID	log2FC	q value	log2FC	q value
	ADAM10	-0.381948	0.0122716	-0.428445	0.0112692	O14672	O14672	ADAM10	0.0603329	0.05	0.129148	0.05
	ADAM9	-0.877091	0.00100105	-0.676598	0.00131892	Q13443	Q13443	ADAM9	-0.523175	0.049	-0.259533	0.05
	ADM	-3.42236	0.00100105	-1.95411	0.00131892	P35318	P35318	ADM	-2.6888	0.0005	-1.81703	0.0005
	ANXA1	-0.656557	0.00100105	-0.422661	0.0148651	P04083	P04083	ANXA1	-0.0256129	0.05	-0.0804657	0.05
	ANXA3	-0.616522	0.00100105	-0.495628	0.00542672	P12429	P12429	ANXA3	-0.453601	0.049	-0.394508	0.049
	ARHGAP19	-0.766655	0.00100105	-0.794575	0.00131892	Q14CB8-2	Q14CB8	ARHGAP19	-0.435655	0.05	-0.376186	0.05
	ARPC2	-0.710824	0.00100105	-0.497149	0.00131892	O15144	O15144	ARPC2	0.028286	0.05	-0.0702702	0.05
	CD40	0.493991	0.00937462	0.540944	0.00453525	P25942	P25942	CD40	0.43804	0.049	0.307768	0.05
	CDH2	-0.538639	0.00100105	-0.4211	0.0135668	P19022	P19022	CDH2	-0.0560027	0.05	-0.177317	0.05
	CLIC4	-0.602275	0.00100105	-0.479454	0.0121282	Q9Y696	Q9Y696	CLIC4	-0.0605774	0.05	-0.104725	0.05
	CNN2	-0.694065	0.00100105	-0.454398	0.00354859	Q99439	Q99439	CNN2	-0.166098	0.05	0.0905665	0.05
	CORO1C	-0.698509	0.00100105	-0.62274	0.00131892	Q9ULV4	Q9ULV4	CORO1C	-0.241286	0.049	-0.173727	0.05
	DAG1	-1.09234	0.00100105	-0.883532	0.00131892	Q14118	Q14118	DAG1	-0.480087	0.049	-0.277973	0.05
	DLC1	-0.417105	0.00485284	-0.374052	0.0458843	Q96QB1-1	Q96QB1	DLC1	-0.225221	0.05	0.103142	0.05
	DOCK4	-0.622871	0.00100105	-0.799758	0.00131892	Q8N1I0	Q8N1I0	DOCK4	-0.321352	0.049	-0.343365	0.049
	DPYSL2	-0.376707	0.0128426	-0.535507	0.00131892	Q16555	Q16555	DPYSL2	-0.119515	0.05	-0.105705	0.05
	ETS1	-0.625887	0.00100105	-0.524051	0.00131892	P14921-2	P14921	ETS1	-0.0454068	0.05	0.104161	0.05
	FLNB	-0.335735	0.0315367	-0.37161	0.0396438	O75369-2	O75369	FLNB	-0.116769	0.05	-0.0696262	0.05
	FNBP1L	-0.678167	0.00100105	-0.732907	0.00131892	Q5T0N5-2	Q5T0N5	FNBP1L	-0.144972	0.05	0.0122138	0.05
	FOS	0.614897	0.00100105	0.53547	0.00720159	P01100	P01100	FOS	0.948943	0.01	0.757991	0.049
	GDF15	0.416691	0.00615568	0.649238	0.00131892	Q99988	Q99988	GDF15	-0.110233	0.05	-0.0583341	0.05
	GNA13	-0.702502	0.00100105	-0.639161	0.00131892	Q14344	Q14344	GNA13	-0.571963	0.049	-0.441727	0.049
	HCLS1	-0.952041	0.00190562	-0.682584	0.0365094	P14317	P14317	HCLS1	-0.174829	0.05	-0.146007	0.05
	HEBP1	-1.2015	0.00100105	-0.953502	0.00131892	Q9NRV9	Q9NRV9	HEBP1	-0.299658	0.049	-0.184928	0.05
	IQGAP1	-0.752668	0.00100105	-0.714642	0.00131892	P46940	P46940	IQGAP1	-0.179401	0.05	-0.104733	0.05
	ITGB1	-0.750576	0.00100105	-0.461426	0.0310658	P05556	P05556	ITGB1	-0.113031	0.05	0.0628343	0.05
	KITLG	-0.870616	0.00100105	-0.734564	0.00131892	P21583-2	P21583	KITLG	-0.449932	0.05	0.0617597	0.05
	LASP1	-1.57996	0.00100105	-1.31414	0.00131892	Q14847	Q14847	LASP1	-0.327595	0.049	-0.138895	0.05
	LCP1	-0.961505	0.0128426	-1.13396	0.00453525	P13796	P13796	LCP1	0.0807088	0.05	0.159114	0.05
	LIFR	-0.648068	0.00100105	-0.74248	0.00131892	P42702	P42702	LIFR	-0.307483	0.05	-0.189177	0.05
	LYN	-0.578014	0.00100105	-0.460475	0.0080899	P07948	P07948	LYN	-0.391918	0.049	-0.321141	0.049
	MAP2K1	-0.505256	0.00100105	-0.375675	0.0400785	Q02750	Q02750	MAP2K1	-0.187394	0.05	-0.171583	0.05
	MET	-0.519521	0.00100105	-0.438509	0.002477	P08581-2	P08581	MET	-0.118116	0.05	0.0808037	0.05
	MTDH	0.400875	0.00811321	0.375684	0.0330488	Q86UE4	Q86UE4	MTDH	0.118499	0.05	0.0878753	0.05
	NCAM1	-0.578392	0.00556676	-0.669101	0.00131892	P13591-1	P13591	NCAM1	-0.157207	0.05	-0.22406	0.05
	NEO1	-0.390471	0.00876899	-0.508923	0.00131892	Q92859-2	Q92859	NEO1	-0.0087453	0.05	-0.0273603	0.05
	NR3C1	-0.540506	0.00100105	-0.58585	0.00131892	P04150-2	P04150	NR3C1	-0.411079	0.049	-0.361157	0.049
	NRP1	-1.20866	0.00100105	-0.995642	0.00131892	O14786	O14786	NRP1	-0.647765	0.049	-0.415519	0.049
	NUS1	-0.38898	0.0152281	-0.397517	0.0222156	Q96E22	Q96E22	NUS1	-0.370671	0.05	-0.272804	0.05
	PAK1	-0.864053	0.00100105	-0.789224	0.00131892	Q13153	Q13153	PAK1	-0.259562	0.049	-0.230217	0.05
	PDCL	-1.19001	0.00100105	-1.12224	0.00131892	Q13371	Q13371	PDCL	-0.952755	0.01	-0.8261	0.049
	PIK3C2A	-1.05992	0.00100105	-0.688822	0.00131892	O00443	O00443	PIK3C2A	-0.713112	0.01	-0.516803	0.049
	PIK3C2B	-0.654167	0.00485284	-0.574616	0.0316275	O00750	O00750	PIK3C2B	-0.0851992	0.05	-0.181507	0.05
	PPM1F	-0.770141	0.00100105	-0.632211	0.00131892	P49593	P49593	PPM1F	-0.284838	0.05	-0.282434	0.05
	PPP3CA	-0.713274	0.00100105	-0.701907	0.00131892	Q08209-2	Q08209	PPP3CA	-0.0752515	0.05	-0.0557647	0.05
	PTK2B	-0.396216	0.0315367	-0.425836	0.0316275	Q14289-2	Q14289	PTK2B	0.100925	0.05	0.258137	0.05
	PTPN1	-0.433214	0.00485284	-0.442456	0.0080899	P18031	P18031	PTPN1	-0.032336	0.05	-0.061712	0.05
	PTPRG	-0.542461	0.00100105	-0.433192	0.0381326	P23470-2	P23470	PTPRG	-0.118727	0.05	-0.0010578	0.05
	PTPRJ	-0.673978	0.00100105	-0.546534	0.00131892	Q12913	Q12913	PTPRJ	-0.0551029	0.05	0.177748	0.05
	RAB11FIP1	-0.373894	0.0229597	-0.52304	0.00542672	Q6WKZ4	Q6WKZ4	RAB11FIP1	-0.315696	0.049	-0.385417	0.049
	RAC1	-0.63391	0.00100105	-0.4783	0.00453525	P63000-2	P63000	RAC1	0.00644967	0.05	0.07734	0.05
	RAC2	-1.12016	0.00100105	-0.65658	0.00131892	P15153	P15153	RAC2	0.160435	0.05	0.275594	0.05
	RALA	-0.860419	0.00100105	-0.677738	0.00131892	P11233	P11233	RALA	-0.147233	0.05	-0.298947	0.049
	RPS6KB1	-0.35156	0.0353763	-0.413732	0.020358	P23443-2	P23443	RPS6KB1	0.0319248	0.05	0.237317	0.05
	RTN4	-0.977412	0.00100105	-0.674339	0.00131892	Q9NQC3	Q9NQC3	RTN4	-0.131744	0.05	-0.109619	0.05
	SDC4	-0.949946	0.00100105	-0.799192	0.00131892	P31431	P31431	SDC4	-0.7819	0.049	-0.416709	0.049
	SDCBP	0.331959	0.0410432	0.403219	0.0178149	O00560-2	O00560	SDCBP	0.509444	0.049	0.862063	0.01
	SEMA4D	-1.90149	0.00100105	-1.61326	0.00131892	Q92854	Q92854	SEMA4D	-1.23063	0.01	-0.969803	0.01
	SIRPA	-0.454739	0.00100105	-0.462724	0.00453525	P78324-4	P78324	SIRPA	-0.243723	0.05	-0.341894	0.049
	SLC8A1	-1.11237	0.00100105	-0.977306	0.00131892	P32418-2	P32418	SLC8A1	-0.0437763	0.05	-0.0152315	0.05
	SPINT1	-0.499267	0.00100105	-0.535543	0.00131892	O43278-2	O43278	SPINT1	-0.1011	0.05	-0.192017	0.05
	STAT1	-0.97945	0.00100105	-0.588621	0.00131892	P42224-2	P42224	STAT1	-0.171745	0.05	0.156381	0.05
	STAT3	-0.594627	0.00100105	-0.425934	0.0112692	P40763-2	P40763	STAT3	-0.243866	0.049	-0.0874143	0.05
	STK4	-0.320757	0.0417216	-0.476705	0.00131892	Q13043	Q13043	STK4	-0.350995	0.049	-0.224881	0.05
	STX3	-1.70901	0.00100105	-1.50559	0.00131892	Q13277-2	Q13277	STX3	-0.689043	0.049	-0.628624	0.049
	STX6	-1.08491	0.00100105	-1.00351	0.00131892	O43752	O43752	STX6	-0.401715	0.049	-0.221672	0.05
	TGM2	-1.02434	0.00100105	-0.50023	0.00354859	P21980	P21980	TGM2	-0.0341865	0.05	0.0859688	0.05
	THBS2	-0.960122	0.00100105	-0.465561	0.0148651	P35442	P35442	THBS2	-0.318128	0.05	-0.172063	0.05
	TMPO	-1.11043	0.00100105	-0.761077	0.00131892	P42166	P42166	TMPO	-0.546403	0.049	-0.36579	0.049
	TNFRSF1B	-1.51318	0.00100105	-1.39775	0.00131892	P20333-2	P20333	TNFRSF1B	-0.720762	0.049	-0.467464	0.049
	TPM3	-1.62608	0.00100105	-1.27799	0.00131892	P06753	P06753	TPM3	-0.298555	0.049	-0.123152	0.05
	WASF1	0.596502	0.00100105	0.484088	0.00886163	Q92558	Q92558	WASF1	0.285703	0.05	0.383677	0.05
	WASL	-0.791604	0.00100105	-0.704189	0.00131892	O00401	O00401	WASL	-0.259135	0.05	-0.184035	0.05
	Total no. of genes	73

## Sheet: Table S5A
	Table S5A
	Upregulated CMA genes
			5' UTR		CDS		3' UTR		mRNA
	Motif/ characteristic	Motif sequence	Higher freq.	Lower freq.	Higher freq.	Lower freq.	Higher freq.	Lower freq.	Higher freq.	Lower freq.
	%A+U	-	0	1000	787	213	570	430	984	16
	1	[AU]AUUUA[AU]	22	908	516	441	1000	0	998	2
	2A	AUUUAUUUAUUUAUUUAUUUA	0	0	0	3	0	79	0	82
	2B	AUUUAUUUAUUUAUUUA	0	0	0	9	827	84	820	88
	2C	[AU]AUUUAUUUAUUUA[AU]	0	19	0	9	896	54	893	61
	2D	[AU](2)AUUUAUUUA[AU](2)	0	66	0	51	942	33	931	42
	2E	[AU](4)AUUUA[AU](4)	0	27	0	9	702	169	694	178
	MEG	UUAUUUAUU	0	255	630	94	880	98	871	103
	MEGSHORT	UAUUUAU	0	675	887	66	994	4	995	4
	H1	UUUUUUU	985	14	18	956	1000	0	1000	0
	H2	UUUUUAAA	538	262	463	328	999	1	998	2
	H3	UUGUAAAUA	0	59	588	118	880	61	895	59
	B1	UUUUAAAU	0	436	689	187	969	23	964	27
	B2	UUUUAAUUU	959	6	0	371	163	702	319	570
	B3	AAAUAUUUU	0	189	237	463	945	30	907	59
	B4	AAUAUUUUU	0	185	0	564	930	38	863	81
	H-1	CCGCCUC	973	18	648	289	664	258	929	60
	H-2	CCAGCCUC	271	474	311	591	273	583	225	708
	B-1	GGGCCUGG	682	177	47	918	566	320	205	752
	B-2	CCCAGCCCC	943	16	570	308	868	72	922	62
	Upregulated genes
			5' UTR		CDS		3' UTR		mRNA
	Motif/ characteristic	Motif sequence	Higher freq.	Lower freq.	Higher freq.	Lower freq.	Higher freq.	Lower freq.	Higher freq.	Lower freq.
	%A+U	-	0	1000	1000	0	989	11	1000	0
	1	[AU]AUUUA[AU]	170	797	1000	0	1000	0	1000	0
	2A	AUUUAUUUAUUUAUUUAUUUA	0	0	0	33	485	259	470	282
	2B	AUUUAUUUAUUUAUUUA	0	0	0	71	701	206	673	236
	2C	[AU]AUUUAUUUAUUUA[AU]	798	26	0	71	799	151	810	134
	2D	[AU](2)AUUUAUUUA[AU](2)	530	239	0	322	996	3	994	5
	2E	[AU](4)AUUUA[AU](4)	0	277	0	71	899	78	871	101
	MEG	UUAUUUAUU	606	274	854	83	988	12	995	3
	MEGSHORT	UAUUUAU	467	455	1000	0	1000	0	1000	0
	H1	UUUUUUU	991	9	651	302	1000	0	1000	0
	H2	UUUUUAAA	535	397	256	678	1000	0	1000	0
	H3	UUGUAAAUA	0	386	603	248	1000	0	1000	0
	B1	UUUUAAAU	111	774	313	616	1000	0	1000	0
	B2	UUUUAAUUU	542	250	328	450	1000	0	1000	0
	B3	AAAUAUUUU	198	484	914	54	1000	0	1000	0
	B4	AAUAUUUUU	248	446	633	254	1000	0	1000	0
	H-1	CCGCCUC	1000	0	930	64	910	74	1000	0
	H-2	CCAGCCUC	298	621	730	246	906	77	868	112
	B-1	GGGCCUGG	449	463	17	974	367	588	48	945
	B-2	CCCAGCCCC	607	295	144	822	346	601	207	763
	Downregulated genes
			5' UTR		CDS		3' UTR		mRNA
	Motif/ characteristic	Motif sequence	Higher freq.	Lower freq.	Higher freq.	Lower freq.	Higher freq.	Lower freq.	Higher freq.	Lower freq.
	%A+U	-	0	1000	0	1000	0	1000	0	1000
	1	[AU]AUUUA[AU]	709	206	2	995	10	987	4	996
	2A	AUUUAUUUAUUUAUUUAUUUA	0	0	0	8	0	122	0	129
	2B	AUUUAUUUAUUUAUUUA	0	0	0	18	0	234	0	248
	2C	[AU]AUUUAUUUAUUUA[AU]	959	2	0	18	0	515	458	289
	2D	[AU](2)AUUUAUUUA[AU](2)	967	3	0	71	400	410	676	230
	2E	[AU](4)AUUUA[AU](4)	941	6	0	18	555	261	726	164
	MEG	UUAUUUAUU	924	25	0	518	100	850	218	701
	MEGSHORT	UAUUUAU	792	124	0	994	301	668	149	826
	H1	UUUUUUU	261	714	21	949	3	996	2	998
	H2	UUUUUAAA	0	885	433	390	7	992	3	995
	H3	UUGUAAAUA	0	82	838	33	286	548	493	368
	B1	UUUUAAAU	0	604	264	548	24	965	17	976
	B2	UUUUAAUUU	0	344	0	466	169	736	112	826
	B3	AAAUAUUUU	0	250	0	858	2	985	0	995
	B4	AAUAUUUUU	0	229	301	356	236	662	203	710
	H-1	CCGCCUC	869	90	972	21	446	456	965	27
	H-2	CCAGCCUC	540	283	998	0	405	478	990	7
	B-1	GGGCCUGG	960	21	978	14	1000	0	1000	0
	B-2	CCCAGCCCC	457	353	799	143	995	2	990	7

## Sheet: Table S5B
	Table S5B
	Gene ID	Exclusion reason
	LOC100289495	LncRNA
	SNHG7	LncRNA
	LOC400684	LncRNA
	MAFG-AS1	LncRNA
	CCDC184	No annotation available in the Ensembl annotation file
	LOC146880	Pseudogene
	CD24	Pseudogene
	H3F3AP4	Pseudogene
	LOC100129361	No annotation available in the Ensembl annotation file
	SPON1	Processed transcript (no open reading frame identified)
	C11orf95	LncRNA
	NEFL	Processed transcript (no open reading frame identified)
	HAGLR	No annotation available in the Ensembl annotation file

## Sheet: Table S6
	Table S6
	PCR primers
	Advantage 2 system
	Gene ID	Forward primer sequence	Reverse primer sequence	PCR product size (bp)
	TPM3	CTCCGCTGTGGGAAACCTCA	ATCGGCCCCAAAGAGACCAC	709
	RTN4	CCTTGACGTTGCAGTGCAGTT	TGCCAAGATGCGGCAAGACTA	238
	LASP1	GATCGACGACGGCTGGATGT	GTCCCTACACAGCGGCAGAG	563
	STX3	TGGTGTGGCCACCCTTGTCT	GGGTGGGTCCACACAGTCCA	230
	S1PR1	GGACACAGGGTTGGCACCAT	GAGGCTGACAGGGCCACAAA	410
	HEBP1	CAATGCCCAAGGTCGCAA	CAGACGGGTGGCTTGTGCTA	281
	DAG1	ATCGTGCCAACCCCCACAT	TGCTGCTCCCGCAGTTTCA	618
	CXXC5	CGCCTTCCGGTGGTTTCAG	CAGAGCGGCTTCTACACGGC	574
	PDCL	GCAGTACCGGAAGCAGCGAA	TCTGCGGCAAGGCAGATCA	195
	STX6	GCAGGTTGCAGCGTGTGTGTT	CGGGGGCTTAAGTCCGGTAA	654
	GAPDH	GGAAGGTGAAGGTCGGAGTCAAC	TCGCTCCTGGAAGATGGTGATG	236
	G6PD	GCGGGGGCTATTTCGATGA	AACATGCCCGGCTTCTTGGT	499
	Phusion system
	Gene ID	Forward primer sequence	Reverse primer sequence	PCR product size (bp)
	TPM3	GGAACTCCAGGAAATCCA	GGTTCTGGTCCATCAGTCTA	188
	RTN4	AGAACGAACCTTGACGTTG	TGTCATTCCTGCTTTACCG	392
	LASP1	CACGGAGAAGGTGAACTGT	CTTGGGGTAGTGTGCGTT	136
	STX3	TTGGACCTGACTCAGCTAAC	ACATTGCAGTTTCTGGGAG	256
	HEBP1	TGACAGATAAGCCTGTGGAT	TGGAATAGACAGTGATGCCT	261
	DAG1	GACATTCATGGTGTAGAGGC	GCAGTTTCCAATCTGGTGA	605
	GRIM19	CATCGACTACAAACGGAA	TACGTGTACCACATGAAGC	450
	GAPDH	GAGTCAACGGATTTGGTCGT	TTGATTTTGGAGGGATCTCG	237
	G6PD	CACCAAGAACATTCACGAGT	CTTGTATCTGTTGCCGTAGG	838
	qPCR primers:
	Gene ID	Probe sequence	Forward primer sequence	Reverse primer sequence
	RNA2.7 3' region	AATAATCCGTGCGACCGAGC	GCACTTGAAACCTCTTAG	GGAACAAAATAATAGATTAGCA
	RNA2.7 5' region	CTCTCCTACCTACCACGAATCGC	TCGACTTTGAATTCTTCG	TCTCCTTTCCTTAATCTCG
	TPM3	AAGCAATTAAGTGGTCACCTCAACAT	GATGGTAAGACCTCTGAG	CAGTCTTCTTTCTTTCTTTC
	STX3	TTCATCTCGTGCCTTCTCCA	GTGAGATGTTAGATAACATAGA	CCTGACTCTGGTATTTCA
	HEBP1	CCCTATTTCCTTTGCTGTGTTCCC	CACCAATGACAAGGGAATTG	GCATGGAATAGACAGTGATG
	DAG1	AATGCACACCCTTATCAGTGTCAAG	AGTGGAGATATCATCAAGGTA	GTAGCGCTCACTGAAATG
	GAPDH	ATCACCATCTTCCAGGAGCGAG	GGAAGCTTGTCATCAATG	CCCCACTTGATTTTGGAG
